# Supplementary material for: Muc2-dependent microbial colonization of the jejunal mucus layer is diet sensitive and confers local resistance to enteric pathogen infection
Source: Cell Rep. Author manuscript; Available in PMC 2023 Oct 23. (PMC10404306; doi:10.1016/j.celrep.2023.112084)
Supplement: 2 [file NIHMS1878880-supplement-2.xlsx]

## Sheet: Sheet1
Protein names	Gene names	-Log10 Welch's T-test p-value	Permutation FDR q-value	Log10 difference (WSD <7d/WSD >7d)
UPF0587 protein C1orf123 homolog	0610037L13Rik	1.1638	0.10876	-0.129008
Small acidic protein	1110004F10Rik;Smap	1.95928	0.0310332	-0.211902
	2010002M12Rik	2.95169	0.0194519	-0.367918
	2010106E10Rik	1.83189	0.0359456	0.178105
	2200002D01Rik	3.23031	0.0194519	-0.298142
	2210016F16Rik	0.0804926	0.863616	0.0218044
	2210407C18Rik	0.225351	0.66061	0.126153
UPF0317 protein C14orf159 homolog, mitochondrial	9030617O03Rik	2.50632	0.020206	-0.481844
APOBEC1 complementation factor	A1cf	0.944931	0.16596	-0.221261
Alpha-2-macroglobulin;Alpha-2-macroglobulin 165 kDa subunit;Alpha-2-macroglobulin 35 kDa subunit	A2m	0.133278	0.782705	-0.0885219
Arylacetamide deacetylase	Aadac	2.67889	0.0194519	-0.726681
Mth938 domain-containing protein	Aamdc	0.839802	0.203144	-0.118437
Alanine--tRNA ligase, cytoplasmic	Aars	1.18164	0.105085	-0.263604
4-aminobutyrate aminotransferase, mitochondrial	Abat	1.19504	0.102508	-0.262448
Multidrug resistance protein 1A;Multidrug resistance protein 1B	Abcb1a;Abcb1b	0.388616	0.485155	0.111381
ATP-binding cassette sub-family D member 3	Abcd3	1.46024	0.0636132	-0.62786
ATP-binding cassette sub-family E member 1	Abce1	1.80994	0.0371666	-0.271913
ATP-binding cassette sub-family F member 1	Abcf1	2.10963	0.0256924	-0.341128
ATP-binding cassette sub-family G member 2	Abcg2	0.622807	0.308479	-0.0852948
Alpha/beta hydrolase domain-containing protein 14B	Abhd14b	1.5511	0.0540707	-0.45747
Monoacylglycerol lipase ABHD6	Abhd6	0.625326	0.306882	-0.323928
Abl interactor 1	Abi1	2.28057	0.0219908	-0.247027
Actin-binding LIM protein 1	Ablim1	1.624	0.0486078	-0.23662
Costars family protein ABRACL	Abracl	0.737261	0.24723	0.134871
3-ketoacyl-CoA thiolase A, peroxisomal	Acaa1a	1.9851	0.0302339	-0.498491
3-ketoacyl-CoA thiolase, mitochondrial	Acaa2	2.71849	0.0194519	-0.742026
Acyl-CoA dehydrogenase family member 11	Acad11	0.476015	0.410546	-0.199528
Acyl-CoA dehydrogenase family member 9, mitochondrial	Acad9	0.579492	0.336948	-0.222736
Long-chain specific acyl-CoA dehydrogenase, mitochondrial	Acadl	2.48594	0.0202566	-0.462244
Medium-chain specific acyl-CoA dehydrogenase, mitochondrial	Acadm	2.69414	0.0194519	-0.360097
Short-chain specific acyl-CoA dehydrogenase, mitochondrial	Acads	1.84888	0.0354174	-0.470261
Very long-chain specific acyl-CoA dehydrogenase, mitochondrial	Acadvl	2.75844	0.0194519	-0.527558
Acetyl-CoA acetyltransferase, mitochondrial	Acat1	2.71601	0.0194519	-0.341121
Acetyl-CoA acetyltransferase, cytosolic	Acat2;Acat3	3.01839	0.0194519	-0.844439
Golgi resident protein GCP60	Acbd3	0.723646	0.253801	-0.189831
Angiotensin-converting enzyme;Angiotensin-converting enzyme, soluble form	Ace	0.0286968	0.948846	-0.0086315
Angiotensin-converting enzyme 2;Processed angiotensin-converting enzyme 2	Ace2	0.018622	0.967096	-0.00393534
Apoptotic chromatin condensation inducer in the nucleus	Acin1	0.414423	0.462138	-0.126373
ATP-citrate synthase	Acly	0.125825	0.794273	-0.0584059
Cytoplasmic aconitate hydratase	Aco1	2.07779	0.0264814	-0.422487
Aconitate hydratase, mitochondrial	Aco2	2.2032	0.0232008	-0.333324
Acyl-coenzyme A thioesterase 11	Acot11	0.267864	0.609067	-0.0808874
Acyl-coenzyme A thioesterase 12	Acot12	1.39486	0.0716653	-0.386236
Acyl-coenzyme A thioesterase 13;Acyl-coenzyme A thioesterase 13, N-terminally processed	Acot13	0.709234	0.26056	-0.355165
Acyl-coenzyme A thioesterase 4	Acot4	1.11857	0.118408	-0.533349
Cytosolic acyl coenzyme A thioester hydrolase	Acot7	1.35273	0.0772908	-0.349389
Acyl-coenzyme A thioesterase 8	Acot8	1.55244	0.0539524	-0.37951
Peroxisomal acyl-coenzyme A oxidase 1	Acox1	2.14193	0.0249329	-0.380175
Low molecular weight phosphotyrosine protein phosphatase	Acp1	0.360745	0.51043	-0.10938
Lysophosphatidic acid phosphatase type 6	Acp6	1.6876	0.0443426	-0.423528
Acyl-CoA synthetase family member 2, mitochondrial	Acsf2	1.78701	0.0383194	-0.483334
Long-chain-fatty-acid--CoA ligase 5	Acsl5	2.04207	0.0278815	-0.344979
Actin, cytoplasmic 1;Actin, cytoplasmic 1, N-terminally processed	Actb	2.11944	0.0255303	-0.256837
Beta-actin-like protein 2	Actbl2	0.14485	0.767099	0.0942617
Actin, alpha cardiac muscle 1	Actc1	0.264449	0.612902	-0.0799993
Actin, cytoplasmic 2;Actin, cytoplasmic 2, N-terminally processed	Actg1	1.62152	0.0487926	-0.161018
Alpha-actinin-1	Actn1	0.0263352	0.952069	-0.00776325
Alpha-actinin-4	Actn4	1.65592	0.0463175	-0.161825
Alpha-centractin	Actr1a	2.33621	0.0212213	-0.62221
Beta-centractin	Actr1b	0.775765	0.22914	-0.236651
Actin-related protein 2	Actr2	2.57235	0.020206	-0.300968
Actin-related protein 3	Actr3	3.08981	0.0194519	-0.355595
Aminoacylase-1	Acy1	1.82033	0.0364742	-0.438643
N-acyl-aromatic-L-amino acid amidohydrolase (carboxylate-forming)	Acy3	0.101309	0.830076	0.0636134
Adenosine deaminase	Ada	0.135028	0.779947	-0.0492579
Disintegrin and metalloproteinase domain-containing protein 10	Adam10	0.515272	0.380823	-0.129886
Alpha-adducin	Add1	1.98023	0.0303117	-0.225074
Gamma-adducin	Add3	0.469303	0.415328	-0.203981
Alcohol dehydrogenase 1	Adh1	3.17333	0.0194519	-1.05405
Alcohol dehydrogenase class-3	Adh5	1.89009	0.03325	-0.569081
	Adh6a	4.6715	0.0151485	-0.517914
Adenosine kinase	Adk	1.71728	0.0423437	-0.583388
Adenylosuccinate lyase	Adsl	1.61303	0.0494717	-0.352839
Adenylosuccinate synthetase isozyme 2	Adss	2.71483	0.0194519	-0.770777
Arf-GAP domain and FG repeat-containing protein 1	Agfg1	1.20524	0.100431	-0.218135
Protein argonaute-2	Ago2	1.96681	0.03074	-0.258089
Anterior gradient protein 2 homolog	Agr2	0.102176	0.828827	0.0134094
Adenosylhomocysteinase	Ahcy	2.41518	0.02062	-0.326562
Putative adenosylhomocysteinase 2	Ahcyl1	0.38637	0.486797	-0.0829938
Putative adenosylhomocysteinase 3;Adenosylhomocysteinase	Ahcyl2	1.90911	0.0325517	-0.267648
	Ahnak	1.89532	0.0329817	-0.178658
Activator of 90 kDa heat shock protein ATPase homolog 1	Ahsa1	0.0971646	0.83598	0.0423445
Alpha-2-HS-glycoprotein	Ahsg	0.690113	0.269424	-0.159102
Apoptosis-inducing factor 1, mitochondrial	Aifm1	1.68501	0.0444983	-0.486669
Aminoacyl tRNA synthase complex-interacting multifunctional protein 1;Endothelial monocyte-activating polypeptide 2	Aimp1	2.26592	0.0220913	-0.24781
Aminoacyl tRNA synthase complex-interacting multifunctional protein 2	Aimp2	1.33608	0.079468	-0.266089
Adenylate kinase 2, mitochondrial;Adenylate kinase 2, mitochondrial, N-terminally processed	Ak2	2.97251	0.0194519	-0.348041
GTP:AMP phosphotransferase AK3, mitochondrial	Ak3	2.23324	0.0224429	-0.293061
A-kinase anchor protein 7 isoform gamma;A-kinase anchor protein 7 isoform alpha	Akap7	0.131518	0.785492	0.0501712
Alcohol dehydrogenase [NADP(+)]	Akr1a1	2.20276	0.0232008	-0.191823
Aldose reductase	Akr1b1	1.64384	0.0472985	-0.192001
Aldose reductase-related protein 1	Akr1b7	0.500864	0.391496	-0.166753
Aldose reductase-related protein 2	Akr1b8	1.60698	0.0498805	-0.340145
	Akr1c12	2.89256	0.0194519	-0.342204
Aldo-keto reductase family 1 member C13	Akr1c13	1.55926	0.0534976	-0.228265
	Akr1c19	2.41771	0.02062	-0.366867
1,5-anhydro-D-fructose reductase	Akr1e2;Akr1e1	0.553274	0.355147	-0.173289
Aflatoxin B1 aldehyde reductase member 2	Akr7a2	0.918286	0.175022	-0.118617
Delta-aminolevulinic acid dehydratase	Alad	1.23687	0.0943022	-0.134103
Serum albumin	Alb	0.881785	0.187688	-0.139332
Aldehyde dehydrogenase family 16 member A1	Aldh16a1	1.59648	0.0506424	-0.233791
Delta-1-pyrroline-5-carboxylate synthase;Glutamate 5-kinase;Gamma-glutamyl phosphate reductase	Aldh18a1	2.58333	0.0200992	-0.635072
Retinal dehydrogenase 1	Aldh1a1	2.38646	0.02062	-0.499604
Aldehyde dehydrogenase, cytosolic 1	Aldh1a7	3.03521	0.0194519	-0.603052
Aldehyde dehydrogenase X, mitochondrial	Aldh1b1	2.37615	0.0206706	-0.277126
Cytosolic 10-formyltetrahydrofolate dehydrogenase	Aldh1l1	1.80272	0.0376204	-0.281809
Aldehyde dehydrogenase, mitochondrial	Aldh2	1.61867	0.0490005	-0.313141
Aldehyde dehydrogenase;Fatty aldehyde dehydrogenase	Aldh3a2	2.32798	0.0212807	-0.688235
Delta-1-pyrroline-5-carboxylate dehydrogenase, mitochondrial	Aldh4a1	2.18568	0.0236535	-0.625974
Succinate-semialdehyde dehydrogenase, mitochondrial	Aldh5a1	0.128958	0.789349	-0.0698522
Methylmalonate-semialdehyde dehydrogenase [acylating], mitochondrial	Aldh6a1	1.82114	0.0364661	-0.472582
4-trimethylaminobutyraldehyde dehydrogenase	Aldh9a1	2.38715	0.02062	-0.282482
Fructose-bisphosphate aldolase A;Fructose-bisphosphate aldolase	Aldoa;Aldoart1	1.64589	0.0471824	-0.181067
Fructose-bisphosphate aldolase B	Aldob	2.63101	0.0194519	-0.272287
Alkaline phosphatase	Alpi	0.42697	0.450612	-0.0710696
THO complex subunit 4	Alyref	2.04107	0.0278815	-0.214166
Putative N-acetylglucosamine-6-phosphate deacetylase	Amdhd2	0.906252	0.178845	-0.235731
Angiogenin-4	Ang4	1.66597	0.0456178	0.477397
Protein angel homolog 2	Angel2	0.0898952	0.847184	-0.0208115
Ankyrin-3	Ank3	0.0313934	0.944434	-0.0201489
Rabankyrin-5	Ankfy1	1.761	0.039937	-0.339672
Ankyrin repeat and SAM domain-containing protein 4B	Anks4b	1.55751	0.053616	-0.147938
Anoctamin-6	Ano6	1.483	0.0609952	-0.171269
Acidic leucine-rich nuclear phosphoprotein 32 family member A	Anp32a	2.37069	0.0207885	-0.204248
Acidic leucine-rich nuclear phosphoprotein 32 family member B	Anp32b	1.7019	0.0435488	-0.315221
Acidic leucine-rich nuclear phosphoprotein 32 family member E	Anp32e	1.92101	0.0322927	-0.339536
Aminopeptidase N	Anpep	0.581337	0.335923	0.0635896
Annexin A11;Annexin	Anxa11	1.59659	0.0506424	-0.171701
Annexin A13	Anxa13	3.16561	0.0194519	-0.42956
Annexin A2;Annexin	Anxa2	1.93267	0.0317599	-0.216982
Annexin A4;Annexin	Anxa4	1.78124	0.0386174	-0.195535
Annexin A5	Anxa5	0.277794	0.597829	0.143398
Annexin A7	Anxa7	1.16135	0.10897	-0.183604
Amine oxidase;Amiloride-sensitive amine oxidase [copper-containing]	Aoc1	0.687437	0.270754	-0.126117
AP-1 complex subunit beta-1	Ap1b1	1.90732	0.0325576	-0.351575
AP-1 complex subunit gamma-1	Ap1g1	0.807835	0.215733	-0.215603
AP-1 complex subunit gamma-like 2	Ap1g2	1.95558	0.0311311	-0.324021
AP-1 complex subunit mu-2	Ap1m2	0.435613	0.443234	0.205066
AP-1 complex subunit sigma-1A	Ap1s1	0.0135254	0.976201	0.00608938
AP-2 complex subunit alpha-2	Ap2a2	1.88708	0.03329	-0.381928
AP-2 complex subunit beta;AP complex subunit beta	Ap2b1	1.7583	0.0400999	-0.429829
AP-2 complex subunit mu	Ap2m1	1.5873	0.0513055	-0.497145
AP-3 complex subunit beta-1	Ap3b1	0.336677	0.53525	0.136664
AP-3 complex subunit delta-1	Ap3d1	0.791416	0.222743	-0.110378
AP-3 complex subunit sigma-1	Ap3s1	2.42372	0.02062	-0.30009
Acylamino-acid-releasing enzyme	Apeh	0.496289	0.394606	-0.115879
DNA-(apurinic or apyrimidinic site) lyase;DNA-(apurinic or apyrimidinic site) lyase, mitochondrial	Apex1	2.03688	0.0280419	-0.292005
Apoptosis inhibitor 5	Api5	1.0651	0.130961	-0.190623
Apolipoprotein A-I;Proapolipoprotein A-I;Truncated apolipoprotein A-I	Apoa1	1.32509	0.0809815	-0.259063
Apolipoprotein A-II;Proapolipoprotein A-II	Apoa2	1.99697	0.0298737	-0.310413
Apolipoprotein A-IV	Apoa4	2.74548	0.0194519	-0.396472
Apolipoprotein B-100;Apolipoprotein B-48	Apob	1.08529	0.12564	-0.382188
Apolipoprotein C-I;Truncated apolipoprotein C-I	Apoc1	3.03419	0.0194519	-0.687693
Apolipoprotein C-III	Apoc3	1.85963	0.0347099	-0.597525
Apolipoprotein E	Apoe	0.185202	0.711175	-0.0898823
Beta-2-glycoprotein 1	Apoh	0.0504935	0.912046	0.0250082
	Apol10a	1.07746	0.127559	-0.338007
MICOS complex subunit Mic27	Apool	2.0551	0.0273487	-0.443485
Adenine phosphoribosyltransferase	Aprt	2.67347	0.0194519	-0.67343
Coatomer subunit delta	Arcn1	1.9685	0.0307019	-0.196567
ADP-ribosylation factor 1;ADP-ribosylation factor 3;ADP-ribosylation factor 2	Arf1;Arf3;Arf2	2.13294	0.0252093	-0.274832
ADP-ribosylation factor 4	Arf4	0.152875	0.755711	0.109835
ADP-ribosylation factor 5	Arf5	1.54795	0.0542681	-0.268235
ADP-ribosylation factor GTPase-activating protein 2	Arfgap2	1.02431	0.142234	-0.261178
ADP-ribosylation factor GTPase-activating protein 3	Arfgap3	3.01725	0.0194519	-0.388819
	Arfip1	2.90629	0.0194519	-0.458727
Arginase-2, mitochondrial	Arg2	2.48851	0.0202566	-0.443755
Arginine and glutamate-rich protein 1	Arglu1	0.76899	0.232296	-0.315513
Rho GTPase-activating protein 1	Arhgap1	2.4353	0.020602	-0.357846
Rho GTPase-activating protein 17	Arhgap17	2.21836	0.0227938	-0.35689
Rho GDP-dissociation inhibitor 1	Arhgdia	2.58446	0.0200992	-0.284552
Rho GDP-dissociation inhibitor 2	Arhgdib	0.171614	0.728568	-0.0944569
Rho guanine nucleotide exchange factor 16	Arhgef16	0.180701	0.716157	0.041738
ADP-ribosylation factor-like protein 1	Arl1	3.5912	0.0194519	-0.411802
ADP-ribosylation factor-like protein 6-interacting protein 1	Arl6ip1	0.653474	0.290444	-0.172278
ADP-ribosylation factor-like protein 8B;ADP-ribosylation factor-like protein 8A	Arl8b;Arl8a	1.15493	0.110185	-0.245348
Actin-related protein 2/3 complex subunit 1B	Arpc1b	2.63307	0.0194519	-0.291026
Actin-related protein 2/3 complex subunit 2	Arpc2	2.52278	0.020206	-0.254816
Actin-related protein 2/3 complex subunit 3	Arpc3	2.11508	0.0255303	-0.174547
Actin-related protein 2/3 complex subunit 4	Arpc4	2.5963	0.0200324	-0.329412
Actin-related protein 2/3 complex subunit 5	Arpc5	1.68165	0.0447005	-0.203855
Actin-related protein 2/3 complex subunit 5-like protein	Arpc5l	2.95776	0.0194519	-0.571844
Arpin	Arpin	2.06161	0.02706	-0.416557
cAMP-regulated phosphoprotein 19	Arpp19	2.13604	0.0251107	-0.359232
Beta-arrestin-1	Arrb1	0.109856	0.817045	-0.0745444
Arsenite methyltransferase	As3mt	2.3556	0.0209547	-0.251258
Acid ceramidase;Acid ceramidase subunit alpha;Acid ceramidase subunit beta	Asah1	0.332627	0.539239	-0.174322
Neutral ceramidase;Neutral ceramidase soluble form	Asah2	0.6294	0.305273	-0.121179
Argininosuccinate lyase	Asl	0.790747	0.222942	-0.250257
Aspartoacylase	Aspa	1.33745	0.0793254	0.365837
Tether containing UBX domain for GLUT4	Aspscr1	0.625341	0.306882	-0.176189
ATPase family AAA domain-containing protein 3	Atad3	2.5453	0.020206	-0.6063
Ubiquitin-like-conjugating enzyme ATG3	Atg3	1.49927	0.0591639	-0.512064
Bifunctional purine biosynthesis protein PURH;Phosphoribosylaminoimidazolecarboxamide formyltransferase;IMP cyclohydrolase	Atic	1.49285	0.0596786	-0.450708
Atlastin-2	Atl2	2.18479	0.0236535	-0.564902
Copper transport protein ATOX1	Atox1	1.98136	0.0303117	-0.13722
Potassium-transporting ATPase alpha chain 2	Atp12a	2.38984	0.02062	-0.876193
Sodium/potassium-transporting ATPase subunit alpha-1	Atp1a1	2.63442	0.0194519	-0.300412
Sodium/potassium-transporting ATPase subunit beta-1	Atp1b1	2.59693	0.0200324	-0.291647
Sarcoplasmic/endoplasmic reticulum calcium ATPase 2	Atp2a2	1.67759	0.0449024	-0.346785
Plasma membrane calcium-transporting ATPase 1	Atp2b1	0.368081	0.503261	0.167644
ATP synthase subunit alpha, mitochondrial;ATP synthase subunit alpha	Atp5a1	2.03671	0.0280419	-0.237553
ATP synthase subunit beta, mitochondrial	Atp5b	1.86526	0.0344661	-0.292217
ATP synthase subunit gamma;ATP synthase subunit gamma, mitochondrial	Atp5c1	1.47367	0.0620498	-0.176237
ATP synthase subunit delta, mitochondrial	Atp5d	1.50156	0.0589045	-0.19703
ATP synthase subunit epsilon, mitochondrial	Atp5e	0.203215	0.686841	-0.0461546
ATP synthase F(0) complex subunit B1, mitochondrial	Atp5f1	2.93727	0.0194519	-0.519865
ATP synthase subunit d, mitochondrial	Atp5h	2.25034	0.0223507	-0.271873
ATP synthase subunit e, mitochondrial	Atp5i	2.13336	0.0252093	-0.2269
ATP synthase-coupling factor 6, mitochondrial	Atp5j	2.22293	0.0226686	-0.201433
ATP synthase subunit f, mitochondrial	Atp5j2	2.49109	0.0202566	-0.47668
ATP synthase subunit g, mitochondrial	Atp5l	2.51389	0.020206	-0.773448
ATP synthase subunit O, mitochondrial	Atp5o	2.40887	0.02062	-0.341731
V-type proton ATPase catalytic subunit A	Atp6v1a	0.384288	0.488594	0.182506
V-type proton ATPase subunit B, brain isoform	Atp6v1b2	1.6718	0.0451433	-0.255257
V-type proton ATPase subunit E 1	Atp6v1e1	2.39893	0.02062	-0.253306
V-type proton ATPase subunit F	Atp6v1f	1.84094	0.0356124	-0.416537
V-type proton ATPase subunit G 1	Atp6v1g1	2.42772	0.02062	-0.23568
V-type proton ATPase subunit H	Atp6v1h	0.900923	0.180201	-0.159854
Phospholipid-transporting ATPase IC	Atp8b1	1.34757	0.0777693	-0.361694
ATPase inhibitor, mitochondrial	Atpif1	2.59417	0.0200378	-0.324926
Ataxin-2-like protein	Atxn2l	2.28777	0.0219804	-0.325515
Dyslexia-associated protein KIAA0319-like protein	AU040320;Kiaa0319l	3.32791	0.0194519	-0.537282
Beta-2-microglobulin	B2m	0.522864	0.376425	-0.0637425
Beta-1,4 N-acetylgalactosaminyltransferase 1	B4galnt1	0.0724076	0.876428	-0.0802639
Beta-1,4 N-acetylgalactosaminyltransferase 2	B4galnt2	0.226665	0.659211	-0.101998
Brain-specific angiogenesis inhibitor 1-associated protein 2-like protein 1	Baiap2l1	2.8692	0.0194519	-0.314167
Barrier-to-autointegration factor;Barrier-to-autointegration factor, N-terminally processed	Banf1	2.50129	0.020206	-0.230146
B-cell receptor-associated protein 31	Bcap31	0.837331	0.203953	-0.208494
Breast carcinoma-amplified sequence 1 homolog	Bcas1	0.650243	0.292434	-0.169242
Apoptosis facilitator Bcl-2-like protein 14	Bcl2l14	1.3498	0.0775594	-0.306669
Bcl-2-like protein 15	Bcl2l15	0.123096	0.798485	0.061547
Bcl-2-associated transcription factor 1	Bclaf1	0.61827	0.311341	-0.206637
D-beta-hydroxybutyrate dehydrogenase, mitochondrial	Bdh1	2.09997	0.0259083	-0.472273
Bleomycin hydrolase	Blmh	0.0457234	0.918526	-0.0307971
Biliverdin reductase A	Blvra	2.52318	0.020206	-0.475994
Flavin reductase (NADPH)	Blvrb	0.839343	0.203144	0.220559
BolA-like protein 2	Bola2	0.861179	0.194849	-0.145955
BolA-like protein 3	Bola3	2.95789	0.0194519	-0.483167
Bisphosphoglycerate mutase;Phosphoglycerate mutase	Bpgm	1.96757	0.0307272	-0.32328
3(2),5-bisphosphate nucleotidase 1	Bpnt1	2.40347	0.02062	-0.748322
Lys-63-specific deubiquitinase BRCC36	Brcc3	1.68314	0.0446006	-0.202587
Basigin	Bsg	1.60789	0.0498619	-0.220905
ADP-ribosyl cyclase/cyclic ADP-ribose hydrolase 2	Bst1	0.351956	0.519154	-0.0991919
Transcription factor BTF3	Btf3	2.40236	0.02062	-0.267426
Transcription factor BTF3 homolog 4	Btf3l4	2.19405	0.023403	-0.247944
Butyrophilin-like protein 1	Btnl1	0.571614	0.341737	-0.114613
Mitotic checkpoint protein BUB3	Bub3	0.0287421	0.948846	-0.00717105
Protein BUD31 homolog	Bud31	0.436005	0.443085	0.118599
Basic leucine zipper and W2 domain-containing protein 1	Bzw1	1.50695	0.0584853	-0.393818
Basic leucine zipper and W2 domain-containing protein 2	Bzw2	0.359671	0.511413	-0.135045
Complement component 1 Q subcomponent-binding protein, mitochondrial	C1qbp	1.85083	0.0353784	-0.156625
Complement C3;Complement C3 beta chain;C3-beta-c;Complement C3 alpha chain;C3a anaphylatoxin;Acylation stimulating protein;Complement C3b alpha chain;Complement C3c alpha chain fragment 1;Complement C3dg fragment;Complement C3g fragment;Complement C3d fragment;Complement C3f fragment;Complement C3c alpha chain fragment 2	C3	0.371943	0.499908	0.165278
Uncharacterized protein KIAA1211	C530008M17Rik;Kiaa1211	0.327642	0.544872	-0.0929838
Carbonic anhydrase 13	Ca13	2.73912	0.0194519	-0.730884
Carbonic anhydrase 2	Ca2;Car2	1.35316	0.0772908	-0.263775
Calcium-binding protein 39	Cab39	0.211008	0.677665	-0.0363871
Calcyclin-binding protein	Cacybp	0.579894	0.336839	-0.180166
Calmodulin-like protein 3	Calm1;Calml3	0.692397	0.268343	-0.051767
Calmodulin-like protein 4	Calml4	1.60756	0.0498619	-0.16592
Calreticulin	Calr	1.94662	0.0313404	-0.214512
Calumenin	Calu	2.2305	0.0224429	-0.210521
	Calu	0.821724	0.210172	-0.307023
Calcium/calmodulin-dependent protein kinase type II subunit delta	Camk2d	2.08142	0.0264814	-0.260994
Calmodulin-regulated spectrin-associated protein 3	Camsap3	0.486302	0.40279	-0.130216
Cullin-associated NEDD8-dissociated protein 1	Cand1	2.33618	0.0212213	-0.656094
Calnexin	Canx	2.51343	0.020206	-0.296621
Adenylyl cyclase-associated protein 1	Cap1	2.57781	0.020206	-0.234324
Calpain-1 catalytic subunit	Capn1	0.338203	0.534104	-0.0817556
Calpain-13	Capn13	0.245642	0.634662	-0.0660969
Calpain small subunit 1	Capns1	0.543179	0.36242	0.24378
Caprin-1	Caprin1	2.46363	0.0203166	-0.311089
F-actin-capping protein subunit alpha-1	Capza1	1.9456	0.0313404	-0.169997
F-actin-capping protein subunit alpha-2	Capza2	1.29135	0.0857626	-0.0959419
	Capzb	2.69359	0.0194519	-0.271522
F-actin-capping protein subunit beta	Capzb	2.06024	0.0271058	-0.529361
Calcium-regulated heat stable protein 1	Carhsp1	2.38448	0.02062	-0.215179
Cysteine--tRNA ligase, cytoplasmic	Cars	1.72027	0.0421932	-0.308187
Peripheral plasma membrane protein CASK	Cask	3.43733	0.0194519	-0.484862
Caspase-1;Caspase-1 subunit p20;Caspase-1 subunit p10	Casp1	2.54522	0.020206	-0.3044
Caspase-3;Caspase-3 subunit p17;Caspase-3 subunit p12	Casp3	2.20154	0.0232008	-0.258764
Caspase-6;Caspase-6 subunit p18;Caspase-6 subunit p11	Casp6	1.94541	0.0313404	-0.316325
Caspase-7;Caspase-7 subunit p20;Caspase-7 subunit p11	Casp7	2.71131	0.0194519	-0.242944
Caspase-8;Caspase-8 subunit p18;Caspase-8 subunit p10	Casp8	2.51389	0.020206	-0.255654
Calpastatin	Cast	2.15542	0.0244076	-0.20168
Zinc finger protein castor homolog 1	Casz1	1.95693	0.0311311	-0.260323
Catalase	Cat	2.71273	0.0194519	-0.407024
Carbonyl reductase [NADPH] 1	Cbr1	2.87277	0.0194519	-0.402168
Chromobox protein homolog 1	Cbx1	0.460808	0.421837	-0.0650548
Chromobox protein homolog 3	Cbx3	1.73265	0.0415532	-0.202624
Chromobox protein homolog 5	Cbx5	0.0233625	0.957503	0.0107714
Cell division cycle and apoptosis regulator protein 1	Ccar1	0.0657163	0.888311	0.0367006
Coiled-coil domain-containing protein 25	Ccdc25	0.122565	0.799065	-0.0562229
Coiled-coil domain-containing protein 47	Ccdc47	0.50221	0.390623	-0.137476
Coiled-coil domain-containing protein 58	Ccdc58	0.755827	0.238377	0.318651
Coiled-coil domain-containing protein 6	Ccdc6	0.566291	0.345689	-0.154752
T-complex protein 1 subunit beta	Cct2	2.78831	0.0194519	-0.329761
T-complex protein 1 subunit gamma	Cct3	2.05392	0.0273829	-0.220298
T-complex protein 1 subunit delta	Cct4	2.55277	0.020206	-0.307483
T-complex protein 1 subunit epsilon	Cct5	2.37887	0.0206706	-0.278794
T-complex protein 1 subunit zeta	Cct6a	2.13611	0.0251107	-0.309332
T-complex protein 1 subunit eta	Cct7	2.11966	0.0255303	-0.236939
T-complex protein 1 subunit theta	Cct8	2.72326	0.0194519	-0.426296
CD151 antigen	Cd151	0.262667	0.614772	-0.106146
CD2-associated protein	Cd2ap	1.64813	0.0470176	-0.263577
CD63 antigen	Cd63	0.320445	0.552777	0.0838671
H-2 class II histocompatibility antigen gamma chain	Cd74	0.784802	0.225371	-0.369004
CD82 antigen	Cd82	0.278054	0.597789	0.0870069
Cytidine deaminase	Cda	2.43536	0.020602	-0.208267
Hsp90 co-chaperone Cdc37;Hsp90 co-chaperone Cdc37, N-terminally processed	Cdc37	2.99549	0.0194519	-0.299456
Cell division control protein 42 homolog	Cdc42	3.98101	0.0194519	-0.645544
Serine/threonine-protein kinase MRCK beta	Cdc42bpb	1.24803	0.0926871	-0.219495
Cell division cycle 5-like protein	Cdc5l	0.0276087	0.950014	-0.0174224
Cadherin-1;E-Cad/CTF1;E-Cad/CTF2;E-Cad/CTF3	Cdh1	0.0645309	0.889876	0.0117756
Cadherin-17	Cdh17	1.12519	0.116874	-0.137765
	Cdhr2	0.146994	0.764089	-0.0268153
Cadherin-related family member 5	Cdhr5	0.414793	0.462121	-0.0513402
Cyclin-dependent kinase 18;Cyclin-dependent kinase 17;Cyclin-dependent-like kinase 5;Cyclin-dependent kinase 1;Cyclin-dependent kinase 4;Cyclin-dependent kinase 6;Cyclin-dependent kinase 2;Cyclin-dependent kinase 9;Cyclin-dependent kinase 15;Cyclin-dependent kinase 14;Cyclin-dependent kinase 16;Cyclin-dependent kinase 12;Cyclin-dependent kinase 13	Cdk18;Cdk17;Cdk1;Cdk4;Cdk15;Cdk14;Cdk5;Cdk6;Cdk2;Cdk9;Cdk16;Cdk12;Cdk13	2.56598	0.020206	-0.392618
CDK5 regulatory subunit-associated protein 3	Cdk5rap3	0.248251	0.631697	-0.0596091
Cyclin-dependent kinase inhibitor 1B	Cdkn1b	1.35959	0.0766415	-0.204045
Protein CDV3	Cdv3	2.46575	0.0202969	-0.172798
Carcinoembryonic antigen-related cell adhesion molecule 1	Ceacam1	1.67226	0.0451406	-0.151959
CUGBP Elav-like family member 1	Celf1	1.22123	0.0969467	-0.213812
Centromere protein V	Cenpv	2.46669	0.0202969	-0.259067
Carboxylesterase 1C	Ces1c	0.284171	0.591314	-0.106453
Carboxylic ester hydrolase	Ces1f	0.867663	0.192344	-0.405767
Pyrethroid hydrolase Ces2a	Ces2a	0.0988529	0.833554	-0.0319567
Acylcarnitine hydrolase	Ces2c	1.71496	0.0424767	-0.339463
Pyrethroid hydrolase Ces2e	Ces2e	2.2361	0.0224429	-0.391557
Cofilin-1	Cfl1	2.4799	0.0202969	-0.172062
Cofilin-2	Cfl2	2.09678	0.0259435	-0.357466
Cingulin	Cgn	2.00085	0.0296496	-0.172408
Cell growth regulator with EF hand domain protein 1	Cgref1	2.82642	0.0194519	-0.445653
Coiled-coil-helix-coiled-coil-helix domain-containing protein 1	Chchd1	0.805633	0.216671	-0.177574
Coiled-coil-helix-coiled-coil-helix domain-containing protein 2	Chchd2;Zbed5	1.11346	0.119502	-0.138386
MICOS complex subunit Mic19	Chchd3	2.87422	0.0194519	-0.259522
Mitochondrial intermembrane space import and assembly protein 40	Chchd4	1.3108	0.0830892	-0.190495
Chromodomain-helicase-DNA-binding protein 2	Chd2;Chd1	0.661058	0.285592	-0.699851
Chromodomain-helicase-DNA-binding protein 4	Chd4	1.2039	0.100587	-0.325159
Choline dehydrogenase, mitochondrial	Chdh	1.09919	0.122471	-0.228491
Chromogranin-A;Pancreastatin;Beta-granin;WE-14;Catestatin;GE-25;Serpinin-RRG;Serpinin;p-Glu serpinin precursor	Chga	1.09075	0.124336	-0.213449
Choline/ethanolamine kinase	Chkb	1.22755	0.0956907	-0.252798
Charged multivesicular body protein 1a	Chmp1a	0.195278	0.697	-0.0616273
Charged multivesicular body protein 1b-1;Charged multivesicular body protein 1b-2	Chmp1b1;Chmp1b2	2.38774	0.02062	-0.780911
Charged multivesicular body protein 2a	Chmp2a	0.423945	0.453249	-0.0676103
Charged multivesicular body protein 2b	Chmp2b	0.410656	0.464972	-0.10772
Charged multivesicular body protein 3	Chmp3	1.84441	0.0355317	-0.38206
Charged multivesicular body protein 4b	Chmp4b	2.95806	0.0194519	-0.222591
Charged multivesicular body protein 4c	Chmp4c	0.981952	0.154625	-0.178181
Charged multivesicular body protein 5	Chmp5	1.31184	0.0829569	-0.193894
Charged multivesicular body protein 6	Chmp6	1.69743	0.043864	-0.167959
Cysteine and histidine-rich domain-containing protein 1	Chordc1	0.282683	0.593028	-0.0757276
Calcineurin B homologous protein 1	Chp1	0.784641	0.225371	-0.147858
Chromatin target of PRMT1 protein	Chtop	0.378626	0.49391	-0.134584
Probable cytosolic iron-sulfur protein assembly protein CIAO1	Ciao1	2.11274	0.0256237	-0.235112
Anamorsin	Ciapin1	1.47716	0.0616593	-0.254208
CDGSH iron-sulfur domain-containing protein 1	Cisd1	2.82123	0.0194519	-0.362869
CDGSH iron-sulfur domain-containing protein 3, mitochondrial	Cisd3	3.54635	0.0194519	-0.539589
Creatine kinase B-type	Ckb	3.28552	0.0194519	-0.338656
Creatine kinase U-type, mitochondrial	Ckmt1	1.94468	0.0313404	-0.226693
Calcium-activated chloride channel regulator 1	Clca1	0.148272	0.762611	0.0272683
Calcium-activated chloride channel regulator 4A;Calcium-activated chloride channel regulator 4A, 110 kDa form;Calcium-activated chloride channel regulator 4A, 30 kDa form	Clca4a	0.143447	0.768274	-0.0305251
	Clca4b	0.0879863	0.850085	-0.0310716
Claudin-3	Cldn3	1.90129	0.03281	-0.360224
Claudin-7;Claudin	Cldn7	0.394754	0.479622	-0.189879
Chloride intracellular channel protein 1	Clic1	1.97617	0.0303792	-0.270933
Chloride intracellular channel protein 5	Clic5	2.18663	0.0236535	-0.233587
Clathrin interactor 1	Clint1	3.06846	0.0194519	-0.297598
CAP-Gly domain-containing linker protein 2	Clip2	0.931797	0.170239	-0.142183
Methylosome subunit pICln	Clns1a	0.298101	0.575411	-0.0629421
Colipase	Clps	0.514276	0.381474	-0.41454
Clathrin light chain A	Clta	1.51998	0.0571761	-0.115662
Clathrin light chain B	Cltb	1.76903	0.0393362	-0.140636
Clathrin heavy chain;Clathrin heavy chain 1	Cltc	1.96403	0.030855	-0.212539
Clustered mitochondria protein homolog	Cluh	0.244774	0.6348	-0.172073
N-acylneuraminate cytidylyltransferase	Cmas	1.84122	0.0356124	-0.289879
Carboxymethylenebutenolidase homolog	Cmbl	2.96326	0.0194519	-0.34364
COX assembly mitochondrial protein homolog	Cmc1	0.0202847	0.963856	-0.0107029
UMP-CMP kinase	Cmpk1	2.1156	0.0255303	-0.174947
UMP-CMP kinase 2, mitochondrial	Cmpk2	3.38817	0.0194519	-0.340979
Cellular nucleic acid-binding protein	Cnbp	1.63533	0.0479534	-0.200734
Cytosolic non-specific dipeptidase	Cndp2	2.89785	0.0194519	-0.328248
Calponin-1	Cnn1	0.280901	0.594832	0.130294
Metal transporter CNNM4	Cnnm4	0.301292	0.571852	-0.142023
Protein canopy homolog 2	Cnpy2	2.30328	0.0216523	-0.218182
Cytochrome c oxidase assembly factor 3 homolog, mitochondrial	Coa3	0.839598	0.203144	0.248852
Cytochrome c oxidase assembly factor 6 homolog	Coa6	0.542875	0.362458	-0.10314
Cytochrome c oxidase assembly factor 7	Coa7	1.07953	0.127044	-0.287307
Protein cordon-bleu	Cobl	1.83608	0.0357182	-0.24354
Conserved oligomeric Golgi complex subunit 1	Cog1	0.582045	0.335779	-0.16191
Collagen type IV alpha-3-binding protein	Col4a3bp	0.219897	0.667133	-0.0990157
Catechol O-methyltransferase	Comt	2.17103	0.023978	-0.45041
Coatomer subunit alpha;Xenin;Proxenin;Coatomer subunit alpha	Copa	1.78347	0.0385062	-0.219801
Coatomer subunit beta	Copb1	2.04933	0.0275603	-0.276333
Coatomer subunit beta	Copb2	2.06468	0.0269876	-0.269781
Coatomer subunit epsilon	Cope	0.585733	0.33314	0.0739884
Coatomer subunit gamma-1	Copg1	1.35303	0.0772908	-0.216831
Coatomer subunit gamma-2	Copg2	1.86108	0.0346353	-0.414997
COP9 signalosome complex subunit 2	Cops2	0.143314	0.768274	0.0457547
COP9 signalosome complex subunit 3	Cops3	0.724259	0.253603	-0.175944
COP9 signalosome complex subunit 4	Cops4	0.609162	0.316979	-0.226433
COP9 signalosome complex subunit 5	Cops5	1.10334	0.121482	-0.286554
COP9 signalosome complex subunit 6	Cops6	2.51827	0.020206	-0.409786
Coatomer subunit zeta-1	Copz1	2.50488	0.020206	-0.29029
Coronin-1A;Coronin	Coro1a	0.180208	0.716472	-0.0695634
Coronin-1B	Coro1b	0.958757	0.161941	-0.088823
Coronin-1C	Coro1c	2.5705	0.020206	-0.201581
Coronin-2A;Coronin	Coro2a	1.62632	0.0483953	-0.234057
Coronin-7	Coro7	1.63286	0.048011	-0.329704
Coactosin-like protein	Cotl1	0.441802	0.438702	-0.0509876
Cytochrome c oxidase copper chaperone	Cox17	0.427182	0.450612	-0.173967
Cytochrome c oxidase subunit 4 isoform 1, mitochondrial	Cox4i1	1.93506	0.0317164	-0.283301
Cytochrome c oxidase subunit 5A, mitochondrial	Cox5a	1.29326	0.0856264	-0.149001
Cytochrome c oxidase subunit 5B, mitochondrial	Cox5b	0.948451	0.16496	-0.102908
Cytochrome c oxidase subunit 6B1	Cox6b1	2.9052	0.0194519	-0.368856
Cytochrome c oxidase subunit 6C	Cox6c	2.31146	0.0214413	-0.389523
Cytochrome c oxidase subunit 7A2, mitochondrial	Cox7a2	2.6672	0.0194519	-0.897979
Cytochrome c oxidase subunit 7B, mitochondrial	Cox7b	0.879142	0.188455	-0.418826
Cytochrome c oxidase subunit 7C, mitochondrial	Cox7c	2.00473	0.0295087	-0.335716
Copine-3	Cpne3	1.10947	0.120302	-0.17019
Oxygen-dependent coproporphyrinogen-III oxidase, mitochondrial	Cpox	2.35854	0.0209547	-0.326601
Serine/threonine-protein phosphatase CPPED1	Cpped1	0.526781	0.373704	-0.112432
Carbamoyl-phosphate synthase [ammonia], mitochondrial	Cps1	2.39751	0.02062	-0.332306
Cleavage and polyadenylation specificity factor subunit 6	Cpsf6	0.496686	0.394588	0.133811
Carnitine O-palmitoyltransferase 2, mitochondrial	Cpt2	2.45439	0.0205491	-0.548918
Carnitine O-acetyltransferase	Crat	1.37339	0.0746753	-0.427254
Cysteine-rich with EGF-like domain protein 2	Creld2	1.28925	0.0858796	-0.175314
Cysteine-rich protein 1	Crip1	3.17737	0.0194519	-0.349808
	Crk	2.6397	0.0194519	-0.467813
Adapter molecule crk	Crk	0.409899	0.465522	0.123754
Crk-like protein	Crkl	0.826377	0.208478	-0.329182
Rootletin	Crocc	1.35009	0.0775594	-0.385376
Peroxisomal carnitine O-octanoyltransferase	Crot	1.40843	0.0698687	-0.287571
Lambda-crystallin homolog	Cryl1	2.45391	0.0205491	-0.598954
Citrate synthase, mitochondrial;Citrate synthase	Cs;Csl	1.33822	0.0792699	-0.145704
Cold shock domain-containing protein E1	Csde1	1.71683	0.0423437	-0.297589
Exportin-2	Cse1l	1.54237	0.0547729	0.964826
Casein kinase I isoform alpha	Csnk1a1	1.9181	0.0323172	-0.431877
Casein kinase II subunit alpha	Csnk2a1	0.533912	0.368923	-0.0737977
Casein kinase II subunit beta	Csnk2b	1.6591	0.0460661	0.587108
Cysteine and glycine-rich protein 1	Csrp1	0.335554	0.536201	0.179707
Cystatin-B	Cstb	2.64305	0.0194519	-0.308471
Cleavage stimulation factor subunit 2	Cstf2	1.03604	0.138739	-0.21571
cTAGE family member 5;Melanoma inhibitory activity protein 2	Ctage5;Mia2	1.91097	0.0325517	-0.540978
C-terminal-binding protein 1	Ctbp1	1.14017	0.113326	-0.294525
Cystathionine gamma-lyase	Cth	2.383	0.02062	-0.519024
Catenin alpha-1	Ctnna1	2.34682	0.021094	-0.264322
Catenin alpha-2	Ctnna2	3.54684	0.0194519	-0.97003
Catenin beta-1	Ctnnb1	1.50286	0.058858	-0.180933
Catenin delta-1	Ctnnd1	2.32018	0.0213383	-0.256364
	Ctnnd1	0.59007	0.330028	0.0761312
Carboxypeptidase;Lysosomal protective protein;Lysosomal protective protein 32 kDa chain;Lysosomal protective protein 20 kDa chain	Ctsa	1.10706	0.120796	-0.163094
Cathepsin B;Cathepsin B light chain;Cathepsin B heavy chain	Ctsb	0.978889	0.155503	-0.226004
Cathepsin D	Ctsd	1.74928	0.0406784	-0.474987
Pro-cathepsin H;Cathepsin H mini chain;Cathepsin H;Cathepsin H heavy chain;Cathepsin H light chain	Ctsh	0.728212	0.251622	-0.201732
Cathepsin S	Ctss	2.25379	0.0222952	-0.547499
Cathepsin Z	Ctsz	1.75882	0.0400949	-0.194906
Src substrate cortactin	Cttn	2.86183	0.0194519	-0.231482
Cullin-1	Cul1	0.302758	0.570645	-0.141058
Coxsackievirus and adenovirus receptor homolog	Cxadr	0.753776	0.2392	-0.134538
Cytochrome b5	Cyb5a	0.554136	0.354653	-0.0880357
Cytochrome b5 type B	Cyb5b	2.44005	0.0205834	-0.336059
NADH-cytochrome b5 reductase;NADH-cytochrome b5 reductase 3;NADH-cytochrome b5 reductase 3 membrane-bound form;NADH-cytochrome b5 reductase 3 soluble form	Cyb5r3	2.71297	0.0194519	-0.913053
Cytochrome c1, heme protein, mitochondrial	Cyc1	1.78282	0.0385209	-0.246611
Cytochrome c, somatic	Cycs	1.16451	0.108663	-0.12648
Cytoplasmic FMR1-interacting protein 1	Cyfip1	1.71678	0.0423437	-0.340421
Cytochrome P450 2B10	Cyp2b10;Cyp2b13	0.220966	0.665838	-0.141447
	Cyp2c65	1.18881	0.103753	-0.320377
Cytochrome P450 2D26	Cyp2d26	0.758976	0.237259	-0.420735
Cytochrome P450 3A13	Cyp3a13	1.37256	0.074756	-0.419518
Leukotriene-B4 omega-hydroxylase 3	Cyp4f14;Cyp4f15	0.041619	0.925098	-0.0299592
Cytochrome P450 4V2	Cyp4v2	0.808479	0.215694	-0.312933
Cysteine-rich and transmembrane domain-containing protein 1	Cystm1	1.52375	0.0567654	0.484565
ES1 protein homolog, mitochondrial	D10Jhu81e	2.38225	0.02062	-0.351109
Disabled homolog 1	Dab1	2.88969	0.0194519	-0.361413
Dystroglycan;Alpha-dystroglycan;Beta-dystroglycan	Dag1	1.54885	0.0542048	0.275557
Bifunctional ATP-dependent dihydroxyacetone kinase/FAD-AMP lyase (cyclizing);ATP-dependent dihydroxyacetone kinase;FAD-AMP lyase (cyclizing)	Dak	2.64405	0.0194519	-0.455303
Aspartate--tRNA ligase, cytoplasmic	Dars	0.24398	0.635432	0.0852142
DAZ-associated protein 1	Dazap1	1.23288	0.0948821	-0.155652
Acyl-CoA-binding protein	Dbi	4.04872	0.0194519	-0.371262
Drebrin-like protein	Dbnl	3.31689	0.0194519	-0.293535
m7GpppX diphosphatase	Dcps	1.6448	0.0472409	-0.289909
Dynactin subunit 1	Dctn1	1.45958	0.0636551	-0.160708
Dynactin subunit 2	Dctn2	2.49607	0.0202566	-0.219678
Dynactin subunit 3	Dctn3	1.08831	0.124858	-0.276562
Dynactin subunit 4	Dctn4	0.170333	0.729708	0.070249
Dynactin subunit 5	Dctn5	0.252041	0.627682	-0.0579843
Dynactin subunit 6	Dctn6	2.58775	0.0200992	-0.393286
DCN1-like protein 1;DCN1-like protein	Dcun1d1	0.671279	0.279635	-0.276305
DNA damage-binding protein 1	Ddb1	0.21544	0.67227	-0.0661489
Aromatic-L-amino-acid decarboxylase	Ddc	1.99064	0.0300619	-0.433688
Protein DDI1 homolog 2	Ddi2	3.36672	0.0194519	-0.398638
Dolichyl-diphosphooligosaccharide--protein glycosyltransferase 48 kDa subunit	Ddost	1.14599	0.112227	-0.230513
D-dopachrome decarboxylase	Ddt	0.101024	0.830212	0.0513311
ATP-dependent RNA helicase DDX1	Ddx1	2.52258	0.020206	-0.315073
Probable ATP-dependent RNA helicase DDX17	Ddx17	1.09623	0.123043	-0.259754
ATP-dependent RNA helicase DDX19A	Ddx19b;Ddx19a	0.314738	0.558273	-0.139143
ATP-dependent RNA helicase DDX39A	Ddx39a	1.38215	0.0734259	-0.340128
Spliceosome RNA helicase Ddx39b	Ddx39b	1.31273	0.0828528	-0.147136
ATP-dependent RNA helicase DDX3X;Putative ATP-dependent RNA helicase Pl10	Ddx3x;D1Pas1	1.39788	0.0712292	-0.195217
Probable ATP-dependent RNA helicase DDX46	Ddx46	1.01221	0.145635	-0.36733
Probable ATP-dependent RNA helicase DDX5	Ddx5	2.01689	0.0289222	-0.240641
Probable ATP-dependent RNA helicase DDX58	Ddx58	1.3016	0.0843988	-0.343015
Probable ATP-dependent RNA helicase DDX6	Ddx6	1.79916	0.037845	-0.369386
2,4-dienoyl-CoA reductase, mitochondrial	Decr1	1.61378	0.0494339	-0.603328
Alpha-defensin 22;Alpha-defensin 21	Defa22;Defa21	1.15965	0.109317	0.628575
Alpha-defensin 24	Defa24	0.905484	0.179041	-0.345943
Alpha-defensin 3;Alpha-defensin 8;Alpha-defensin 10;Alpha-defensin 13;Alpha-defensin 16;Alpha-defensin 2	Defa3;Defa8;Defa10;Defa13;Defa16;Defa2	0.407019	0.467833	0.267138
Alpha-defensin 5	Defa5;Gm21498;Gm10104;Gm15315;Gm15293	1.422	0.0681772	-0.603917
Alpha-defensin 20	Defcr20;Defa20	0.300354	0.572741	0.223746
Protein DEK	Dek	2.18206	0.0236535	-0.360785
Deoxyribose-phosphate aldolase	Dera	2.25277	0.0222952	-0.49982
Non-syndromic hearing impairment protein 5 homolog	Dfna5	2.4795	0.0202969	-0.463894
Diacylglycerol O-acyltransferase 1	Dgat1	0.21725	0.670217	-0.116864
Dihydrofolate reductase	Dhfr	3.29939	0.0194519	-0.470134
Dehydrogenase/reductase SDR family member 1	Dhrs1	2.73421	0.0194519	-0.850417
Dehydrogenase/reductase SDR family member 11	Dhrs11	1.95498	0.0311311	-0.298608
Dehydrogenase/reductase SDR family member 4	Dhrs4	2.99671	0.0194519	-0.657939
Dehydrogenase/reductase SDR family member 7B	Dhrs7b	3.04229	0.0194519	-0.716005
Pre-mRNA-splicing factor ATP-dependent RNA helicase DHX15	Dhx15	0.210846	0.677665	-0.0726322
ATP-dependent RNA helicase A	Dhx9	0.326714	0.545446	-0.0945961
Protein diaphanous homolog 1	Diap1;Diaph1	0.00409461	0.993535	0.00237489
H/ACA ribonucleoprotein complex subunit 4	Dkc1	0.0168795	0.969607	0.00724694
Dihydrolipoyllysine-residue acetyltransferase component of pyruvate dehydrogenase complex, mitochondrial	Dlat	2.51439	0.020206	-0.53511
Dihydrolipoyl dehydrogenase, mitochondrial	Dld	2.64008	0.0194519	-0.324346
Disks large homolog 1	Dlg1	2.02867	0.0284033	-0.407096
Disks large homolog 3	Dlg3	0.398739	0.475772	-0.1266
Dihydrolipoyllysine-residue succinyltransferase component of 2-oxoglutarate dehydrogenase complex, mitochondrial	Dlst	2.46963	0.0202969	-0.327089
DnaJ homolog subfamily A member 1	Dnaja1	1.92464	0.0321571	-0.320675
DnaJ homolog subfamily A member 2	Dnaja2	2.35672	0.0209547	-0.283644
DnaJ homolog subfamily B member 11	Dnajb11	1.27533	0.0881234	-0.276047
DnaJ homolog subfamily B member 12	Dnajb12	1.62965	0.0482566	-0.286908
	Dnajc13	2.35121	0.0210206	-0.416536
DnaJ homolog subfamily C member 3	Dnajc3	2.03589	0.0280543	-0.451858
DnaJ homolog subfamily C member 7	Dnajc7	1.27957	0.0873364	-0.393004
DnaJ homolog subfamily C member 8	Dnajc8	1.00015	0.149214	-0.218142
Dynamin-1-like protein	Dnm1l	0.318069	0.555508	-0.109289
Dynamin-2	Dnm2	0.994602	0.15067	-0.151967
Dynamin-3	Dnm3	0.373736	0.498674	-0.122591
Aspartyl aminopeptidase	Dnpep	0.626917	0.306318	-0.170012
Dipeptidase 1	Dpep1	0.832446	0.20599	-0.103849
Dolichol-phosphate mannosyltransferase subunit 1	Dpm1	3.32969	0.0194519	-0.400948
Dipeptidyl peptidase 3	Dpp3	0.893826	0.182801	-0.253744
Dipeptidyl peptidase 4;Dipeptidyl peptidase 4 membrane form;Dipeptidyl peptidase 4 soluble form	Dpp4	0.00886379	0.984412	0.00149999
Dihydropyrimidine dehydrogenase [NADP(+)]	Dpyd	1.34822	0.0777648	-0.594343
Dihydropyrimidinase-related protein 2	Dpysl2	0.867003	0.192412	-0.0917068
Desmocollin-2	Dsc2	1.38591	0.0729151	0.30198
Desmoglein-2	Dsg2	0.0788414	0.866309	0.0184376
Desmoplakin	Dsp	2.48773	0.0202566	-0.29405
Destrin	Dstn	2.28597	0.0219804	-0.183848
E3 ubiquitin-protein ligase DTX3L	Dtx3l	1.14478	0.112389	-0.198226
Cytoplasmic dynein 1 heavy chain 1	Dync1h1	1.89771	0.0328599	-0.244915
Cytoplasmic dynein 1 intermediate chain 2	Dync1i2	1.16326	0.108814	-0.154537
Cytoplasmic dynein 1 light intermediate chain 1	Dync1li1	2.16852	0.0240367	-0.241667
Cytoplasmic dynein 1 light intermediate chain 2	Dync1li2	0.713657	0.258515	-0.0942019
Dynein light chain 2, cytoplasmic	Dynll2	1.83556	0.0357199	-0.180783
Dynein light chain roadblock-type 1	Dynlrb1	1.17125	0.10707	-0.0964084
Dynein light chain Tctex-type 1	Dynlt1	1.53347	0.055757	-0.384107
Delta(3,5)-Delta(2,4)-dienoyl-CoA isomerase, mitochondrial	Ech1	3.39945	0.0194519	-0.337914
Enoyl-CoA hydratase, mitochondrial	Echs1	2.37327	0.0207375	-0.414286
Enoyl-CoA delta isomerase 1, mitochondrial	Eci1	1.92632	0.0320735	-0.681607
Enoyl-CoA delta isomerase 2, mitochondrial	Eci2	1.95623	0.0311311	-0.608738
Proteasome-associated protein ECM29 homolog	Ecm29;AI314180	0.373029	0.49921	-0.110224
Endothelial differentiation-related factor 1	Edf1	3.54748	0.0194519	-0.568822
Early endosome antigen 1	Eea1	0.680143	0.274661	0.215973
Elongation factor 1-alpha 1	Eef1a1	2.28688	0.0219804	-0.20862
Elongation factor 1-beta	Eef1b;Eef1b2	2.71611	0.0194519	-0.251074
Elongation factor 1-delta	Eef1d	2.44533	0.0239112	-0.183551
	Eef1d	2.17296	0.0205834	-0.18555
Elongation factor 1-gamma	Eef1g	2.12454	0.0254446	-0.238529
Elongation factor 2	Eef2	2.18978	0.0235936	-0.309634
Selenocysteine-specific elongation factor	Eefsec	1.71231	0.0426933	-0.266636
EF-hand domain-containing protein D2	Efhd2	3.39778	0.0194519	-0.241352
	Eftud2	1.81829	0.036541	-0.468674
EH domain-containing protein 1	Ehd1	1.97885	0.0303117	-0.294057
Peroxisomal bifunctional enzyme;Enoyl-CoA hydratase/3,2-trans-enoyl-CoA isomerase;3-hydroxyacyl-CoA dehydrogenase	Ehhadh	2.423	0.02062	-0.507353
Eukaryotic translation initiation factor 1;Eukaryotic translation initiation factor 1b	Eif1;Eif1b	2.41103	0.02062	-0.271318
Eukaryotic translation initiation factor 1A	Eif1a;Gm5662;Gm8300;Gm2016;Gm2035;Gm5039	0.955085	0.162907	-0.142535
Eukaryotic translation initiation factor 1A, X-chromosomal	Eif1ax	0.0936082	0.842029	0.0317674
Eukaryotic translation initiation factor 2A;Eukaryotic translation initiation factor 2A, N-terminally processed	Eif2a	2.37275	0.0207375	-0.266351
Interferon-induced, double-stranded RNA-activated protein kinase	Eif2ak2	1.58498	0.0514983	-0.220654
Translation initiation factor eIF-2B subunit alpha	Eif2b1	1.57314	0.0524164	-0.21866
Eukaryotic translation initiation factor 2 subunit 1	Eif2s1	1.2624	0.0902951	-0.11792
Eukaryotic translation initiation factor 2 subunit 2	Eif2s2	2.80128	0.0194519	-0.269006
Eukaryotic translation initiation factor 2 subunit 3, X-linked	Eif2s3x	2.83604	0.0194519	-0.318187
Eukaryotic translation initiation factor 3 subunit A	Eif3a	2.0919	0.0260361	-0.271521
Eukaryotic translation initiation factor 3 subunit B	Eif3b	1.61153	0.0495486	-0.162697
Eukaryotic translation initiation factor 3 subunit C	Eif3c	1.30054	0.0845373	-0.178543
Eukaryotic translation initiation factor 3 subunit D	Eif3d	2.4597	0.0204349	-0.263967
Eukaryotic translation initiation factor 3 subunit E	Eif3e	0.455548	0.426246	-0.185976
Eukaryotic translation initiation factor 3 subunit F	Eif3f	0.271658	0.604409	-0.167336
Eukaryotic translation initiation factor 3 subunit G	Eif3g	1.90289	0.03281	-0.184791
Eukaryotic translation initiation factor 3 subunit H	Eif3h	2.33924	0.0211862	-0.271744
Eukaryotic translation initiation factor 3 subunit I	Eif3i	1.96992	0.0306442	-0.247315
Eukaryotic translation initiation factor 3 subunit J-A;Eukaryotic translation initiation factor 3 subunit J-B	Eif3j1;Eif3j2	2.90052	0.0194519	-0.264322
Eukaryotic translation initiation factor 3 subunit K	Eif3k	1.76604	0.0395622	-0.355647
Eukaryotic translation initiation factor 3 subunit L	Eif3l	1.10667	0.120817	-0.271914
Eukaryotic translation initiation factor 3 subunit M	Eif3m	0.365919	0.505495	-0.177908
Eukaryotic initiation factor 4A-I	Eif4a1	0.492539	0.397568	-0.0645484
Eukaryotic initiation factor 4A-II;Eukaryotic initiation factor 4A-II, N-terminally processed	Eif4a2	3.02997	0.0194519	-0.40081
Eukaryotic initiation factor 4A-III;Eukaryotic initiation factor 4A-III, N-terminally processed	Eif4a3;Gm8994	1.59591	0.0506424	-0.354023
Eukaryotic translation initiation factor 4B	Eif4b	0.92787	0.171435	-0.0765263
Eukaryotic translation initiation factor 4E	Eif4e	1.78907	0.0383194	-0.26583
Eukaryotic translation initiation factor 4E-binding protein 2	Eif4ebp2	2.18317	0.0236535	-0.211377
Eukaryotic translation initiation factor 4 gamma 1	Eif4g1	1.72904	0.0417338	-0.200285
Eukaryotic translation initiation factor 4 gamma 2	Eif4g2	2.82586	0.0194519	-0.502699
Eukaryotic translation initiation factor 4H	Eif4h	2.31996	0.0213383	-0.165321
Eukaryotic translation initiation factor 5	Eif5	2.04855	0.0275637	-0.194943
Eukaryotic translation initiation factor 5A;Eukaryotic translation initiation factor 5A-1;Eukaryotic translation initiation factor 5A-2	Eif5a;Eif5a2	2.11623	0.0255303	-0.211426
Eukaryotic translation initiation factor 5B	Eif5b	1.24953	0.0925102	-0.166904
Eukaryotic translation initiation factor 6	Eif6	0.427294	0.450612	-0.0793302
ELAV-like protein 1	Elavl1	1.63669	0.0478504	-0.208702
Echinoderm microtubule-associated protein-like 4	Eml4	2.69373	0.0194519	-0.188051
Alpha-enolase	Eno1	2.6921	0.0194519	-0.270753
Beta-enolase	Eno3	2.04151	0.0278815	-0.482846
Enolase-phosphatase E1	Enoph1	0.644705	0.295643	-0.18664
Glutamyl aminopeptidase	Enpep	0.208465	0.679637	-0.0353377
Ectonucleotide pyrophosphatase/phosphodiesterase family member 3;Alkaline phosphodiesterase I;Nucleotide pyrophosphatase	Enpp3	0.536412	0.36724	0.231345
	Enpp7	0.115274	0.809778	0.0228124
Ectonucleoside triphosphate diphosphohydrolase 5	Entpd5	1.50266	0.058858	-0.423545
Transcription and mRNA export factor ENY2	Eny2	2.44097	0.0205834	-0.454044
Protein 4.1	Epb4.1;Epb41	1.28543	0.0864854	-0.146316
Band 4.1-like protein 2	Epb4.1l2;Epb41l2	0.966483	0.159235	-0.207931
Band 4.1-like protein 3;Band 4.1-like protein 3, N-terminally processed	Epb4.1l3;Epb41l3	1.38521	0.0729722	-0.179397
Band 4.1-like protein 4B	Epb41l4b;Epb4.1l4b	0.6986	0.265703	-0.158849
Epithelial cell adhesion molecule	Epcam	2.60326	0.0199169	-0.325484
Bifunctional epoxide hydrolase 2;Cytosolic epoxide hydrolase 2;Lipid-phosphate phosphatase	Ephx2	2.6135	0.0195996	-0.511509
Epsin-1	Epn1	0.524094	0.375581	-0.174619
Epiplakin	Eppk1	0.195571	0.696924	-0.0359015
Bifunctional glutamate/proline--tRNA ligase;Glutamate--tRNA ligase;Proline--tRNA ligase	Eprs	2.42048	0.02062	-0.237015
Epidermal growth factor receptor substrate 15	Eps15	1.89745	0.0328599	-0.322866
Epidermal growth factor receptor substrate 15-like 1	Eps15l1	2.92538	0.0194519	-0.314077
Epidermal growth factor receptor kinase substrate 8	Eps8	2.00372	0.0295362	-0.190348
Epidermal growth factor receptor kinase substrate 8-like protein 2	Eps8l2	1.78408	0.0384938	-0.152608
Epidermal growth factor receptor kinase substrate 8-like protein 3	Eps8l3	1.93045	0.0318506	-0.165959
Endoplasmic reticulum aminopeptidase 1	Erap1	1.26672	0.0895395	-0.32241
Protein LAP2	Erbb2ip	1.55584	0.0536771	-0.312985
Enhancer of rudimentary homolog	Erh	0.0348255	0.938339	-0.0129328
Erlin-2	Erlin2	1.75479	0.0403386	-0.285958
ERO1-like protein alpha	Ero1l	1.36894	0.0753197	-0.39708
Endoplasmic reticulum resident protein 29	Erp29	2.3354	0.0212213	-0.260267
Endoplasmic reticulum resident protein 44	Erp44	1.63756	0.0478014	-0.218171
S-formylglutathione hydrolase	Esd	2.24737	0.0223889	-0.254443
	Espn	0.0455455	0.918526	0.0083922
Eukaryotic peptide chain release factor subunit 1	Etf1	1.11331	0.119502	-0.161269
Electron transfer flavoprotein subunit alpha, mitochondrial	Etfa	2.92458	0.0194519	-0.409694
Electron transfer flavoprotein subunit beta	Etfb	2.69488	0.0194519	-0.335165
Electron transfer flavoprotein-ubiquinone oxidoreductase, mitochondrial	Etfdh	2.40066	0.02062	-0.562587
Persulfide dioxygenase ETHE1, mitochondrial	Ethe1	0.314812	0.558273	-0.111574
Sickle tail protein	Etl4;Skt	0.112201	0.814318	0.0322499
RNA-binding protein EWS	Ewsr1	2.26613	0.0220913	-0.270563
Exocyst complex component 3-like protein 4	Exoc3l4	1.18684	0.104069	-0.249692
Ezrin	Ezr	1.4125	0.0693341	-0.135897
Junctional adhesion molecule A	F11r	0.913796	0.176122	-0.120619
Fatty acid-binding protein, liver	Fabp1	3.40777	0.0194519	-0.428026
Fatty acid-binding protein, intestinal	Fabp2	3.5915	0.0194519	-0.168747
Fatty acid-binding protein, epidermal	Fabp5	2.30025	0.0217157	-0.252423
Gastrotropin	Fabp6	2.16969	0.0240121	1.07549
Acylpyruvase FAHD1, mitochondrial	Fahd1	2.06262	0.0270508	-0.26735
Protein FAM114A2	Fam114a2	1.21639	0.0979584	-0.255078
Constitutive coactivator of PPAR-gamma-like protein 1	FAM120A	1.94238	0.0314276	-0.359065
Protein FAM136A	Fam136a	2.28624	0.0219804	-0.239731
Protein FAM162A	Fam162a	1.92061	0.0322927	-0.374749
BRISC complex subunit Abro1	Fam175b	3.17437	0.0194519	-0.329527
Protein FAM208B	Fam208b	1.52967	0.0560971	0.779151
Redox-regulatory protein FAM213A	Fam213a	3.70667	0.0194519	-0.891236
Prostamide/prostaglandin F synthase	Fam213b	0.915177	0.175682	-0.35421
Protein FAM3B	Fam3b	0.67469	0.277618	-0.253048
Protein FAM3C	Fam3c	0.0930911	0.842619	-0.0402103
Protein FAM83H	Fam83h	0.539227	0.365083	0.122601
Protein FAM98B	Fam98b	0.461227	0.421672	-0.157894
	Fam98c	1.50175	0.0589045	-0.369911
Phenylalanine--tRNA ligase alpha subunit	Farsa	2.07923	0.0264814	-0.4505
Phenylalanine--tRNA ligase beta subunit	Farsb	2.51355	0.020206	-0.633592
Fatty acid synthase;[Acyl-carrier-protein] S-acetyltransferase;[Acyl-carrier-protein] S-malonyltransferase;3-oxoacyl-[acyl-carrier-protein] synthase;3-oxoacyl-[acyl-carrier-protein] reductase;3-hydroxyacyl-[acyl-carrier-protein] dehydratase;Enoyl-[acyl-carrier-protein] reductase;Oleoyl-[acyl-carrier-protein] hydrolase	Fasn	1.74179	0.0411223	-0.260842
40S ribosomal protein S30	Fau	0.773058	0.230425	-0.38425
rRNA 2-O-methyltransferase fibrillarin	Fbl	1.44156	0.0656732	-0.270701
Filamin-binding LIM protein 1	Fblim1	0.500735	0.391496	-0.126768
Fructose-1,6-bisphosphatase 1	Fbp1	2.48302	0.0202969	-0.873511
Fructose-1,6-bisphosphatase isozyme 2	Fbp2	3.27864	0.0194519	-0.36751
	Fcgbp	0.427339	0.450612	-0.0535991
IgG receptor FcRn large subunit p51	Fcgrt	1.98841	0.030133	-0.384639
F-BAR domain only protein 2	Fcho2	2.56751	0.020206	-0.405866
Farnesyl pyrophosphate synthase	Fdps	0.497526	0.394171	-0.148899
Flap endonuclease 1	Fen1	0.561197	0.349558	-0.18457
Fibrinogen gamma chain	Fgg	0.733259	0.249029	-0.285978
Fumarate hydratase, mitochondrial	Fh	2.28482	0.0219804	-0.466193
Four and a half LIM domains protein 1	Fhl1	0.85379	0.197407	0.373041
Four and a half LIM domains protein 2	Fhl2	0.0262461	0.952069	-0.00808494
Mitochondrial fission 1 protein	Fis1	1.23724	0.0942933	-0.160565
Peptidyl-prolyl cis-trans isomerase FKBP1A;Peptidyl-prolyl cis-trans isomerase	Fkbp1a	2.87238	0.0194519	-0.206491
Peptidyl-prolyl cis-trans isomerase FKBP2	Fkbp2	1.58003	0.051903	-0.230689
Peptidyl-prolyl cis-trans isomerase FKBP3	Fkbp3	0.713472	0.258515	-0.135172
Peptidyl-prolyl cis-trans isomerase FKBP4;Peptidyl-prolyl cis-trans isomerase FKBP4, N-terminally processed;Peptidyl-prolyl cis-trans isomerase	Fkbp4	1.63918	0.0476696	-0.204839
Peptidyl-prolyl cis-trans isomerase FKBP8	Fkbp8	2.42152	0.02062	-0.542919
Protein flightless-1 homolog	Flii	0.485219	0.402924	-0.183453
Filamin-A	Flna	0.843282	0.201841	0.375638
Filamin-B	Flnb	2.24798	0.0223889	-0.207885
Dimethylaniline monooxygenase [N-oxide-forming] 5	Fmo5	1.13882	0.113594	-0.324852
Formin-binding protein 1-like	Fnbp1l	1.23746	0.0942933	-0.166997
Tyrosine-protein kinase FRK	Frk	1.93224	0.0317599	-0.323943
Ferritin heavy chain;Ferritin heavy chain, N-terminally processed	Fth1	2.15221	0.0245486	-0.533837
Far upstream element-binding protein 1	Fubp1	1.16177	0.10897	-0.144455
	Fubp3	0.854705	0.197122	-0.163921
Tissue alpha-L-fucosidase	Fuca1	1.32238	0.0814231	-0.288365
	Fuk	0.780925	0.22687	-0.22294
RNA-binding protein FUS	Fus	1.59115	0.0511041	-0.28612
Fragile X mental retardation syndrome-related protein 1	Fxr1	1.60612	0.0499324	-0.248428
Ras GTPase-activating protein-binding protein 1	G3bp1	2.26627	0.0220913	-0.257772
Ras GTPase-activating protein-binding protein 2	G3bp2	2.0103	0.0292145	-0.33438
Glucose-6-phosphate 1-dehydrogenase X;Glucose-6-phosphate 1-dehydrogenase	G6pdx	1.72235	0.0421083	-0.214984
Gamma-aminobutyric acid receptor-associated protein-like 2	Gabarapl2	0.20994	0.67803	-0.0875717
Growth arrest and DNA damage-inducible proteins-interacting protein 1	Gadd45gip1	0.0464503	0.917736	-0.0162828
Cyclin-G-associated kinase	Gak	1.29736	0.0849564	-0.276136
UDP-glucose 4-epimerase	Gale	0.110004	0.817045	-0.0308811
Aldose 1-epimerase	Galm	3.19786	0.0194519	-0.29641
Neutral alpha-glucosidase AB	Ganab	1.73521	0.0415187	-0.326981
Glyceraldehyde-3-phosphate dehydrogenase	Gapdh;Gm3839	2.92291	0.0194519	-0.340041
Glycine--tRNA ligase	Gars	0.857736	0.19601	-0.243298
Trifunctional purine biosynthetic protein adenosine-3;Phosphoribosylamine--glycine ligase;Phosphoribosylformylglycinamidine cyclo-ligase;Phosphoribosylglycinamide formyltransferase	Gart	1.63081	0.0481746	-0.431138
Transcriptional repressor p66 alpha	Gatad2a	0.504308	0.389395	-0.135771
	Gbf1	2.09717	0.0259435	-0.303075
Vitamin D-binding protein	Gc	0.121292	0.801013	0.076677
2-amino-3-ketobutyrate coenzyme A ligase, mitochondrial	Gcat	1.36198	0.0762836	-0.377781
GRIP and coiled-coil domain-containing protein 2	Gcc2	0.139186	0.77406	0.0465712
Glutamate--cysteine ligase catalytic subunit	Gclc	1.72268	0.0421083	-0.255032
Glutamate--cysteine ligase regulatory subunit	Gclm	0.0585514	0.8983	-0.0426524
	Gcn1l1	1.32119	0.0815809	-0.306055
Guanine deaminase	Gda	2.17395	0.0238967	-0.298845
Rab GDP dissociation inhibitor alpha	Gdi1	0.697999	0.265809	-0.0795144
Rab GDP dissociation inhibitor beta	Gdi2	2.44352	0.0205834	-0.2222
Glycerophosphodiester phosphodiesterase domain-containing protein 1	Gdpd1	2.07531	0.0264814	-0.410349
Elongation factor G, mitochondrial	Gfm1	0.253899	0.62566	-0.111959
Glutamine--fructose-6-phosphate aminotransferase [isomerizing] 1	Gfpt1	1.693	0.0440429	-0.201927
ADP-ribosylation factor-binding protein GGA1	Gga1	3.497	0.0194519	-0.610994
Gamma-glutamylaminecyclotransferase	Ggact	1.50447	0.0587167	0.359918
Gamma-glutamyltranspeptidase 1;Gamma-glutamyltranspeptidase 1 heavy chain;Gamma-glutamyltranspeptidase 1 light chain	Ggt1	0.0780178	0.867284	-0.0243101
PERQ amino acid-rich with GYF domain-containing protein 2	Gigyf2	0.187577	0.707658	-0.0482048
GTPase IMAP family member 4	Gimap4	0.245066	0.6348	-0.106543
Gastric inhibitory polypeptide	Gip	2.2351	0.0224429	-0.276691
PDZ domain-containing protein GIPC2	Gipc2	1.40637	0.0699556	-0.190275
Golgi apparatus protein 1	Glg1	0.108852	0.818195	0.0559706
Lactoylglutathione lyase	Glo1	2.90852	0.0194519	-0.267844
Glyoxalase domain-containing protein 4	Glod4	1.57031	0.0526321	-0.272469
Glyoxalase domain-containing protein 5	Glod5	2.06239	0.0270508	-0.190999
Glutaredoxin-1	Glrx	2.71526	0.0194519	-0.195114
Glutaredoxin-3	Glrx3	2.2084	0.0230961	-0.222791
Glutaredoxin-related protein 5, mitochondrial	Glrx5	0.000988393	0.997894	-0.000621149
Glutaminase kidney isoform, mitochondrial	Gls	1.06098	0.13202	-0.340282
Glycolipid transfer protein	Gltp	1.03955	0.137914	-0.615675
Glutamate dehydrogenase 1, mitochondrial	Glud1	1.97601	0.0303792	-0.257626
Glutamine synthetase	Glul	3.3582	0.0194519	-0.540947
Histone deacetylase;Histone deacetylase 1	Gm10093;Hdac1	1.33307	0.0798916	-0.372364
	Gm1123	0.466903	0.41715	0.188363
	Gm14851	0.0561584	0.901092	0.0246626
	Gm15800	2.66293	0.0194519	-0.325106
Non-histone chromosomal protein HMG-17	Gm16494;Hmgn2;Gm6594	1.2544	0.0915647	-0.134157
60S ribosomal protein L29	Gm17669;Rpl29;Gm3550	3.05124	0.0194519	-0.468513
Nucleoside diphosphate kinase	Gm20390	2.28611	0.0219804	-0.218159
	Gm20425	1.15519	0.110185	-0.18689
	Gm20441;Gstt3	0.669932	0.280331	0.311757
Synaptojanin-2-binding protein	Gm20498;Synj2bp	0.813803	0.213901	-0.200983
	Gm9242;Gm6793	2.10079	0.0259083	-0.225685
Proteasomal ubiquitin receptor ADRM1	Gm9774;Adrm1	0.873336	0.190482	-0.12306
GDP-mannose 4,6 dehydratase	Gmds	2.12405	0.0254446	-0.23309
Glia maturation factor beta	Gmfb	1.25753	0.0911725	-0.141152
Mannose-1-phosphate guanyltransferase alpha	Gmppa	2.72866	0.0194519	-0.495198
Mannose-1-phosphate guanyltransferase beta	Gmppb	2.23055	0.0224429	-0.328196
GMP synthase [glutamine-hydrolyzing]	Gmps	3.36666	0.0194519	-0.467416
Guanine nucleotide-binding protein subunit alpha-11	Gna11	0.746223	0.243243	-0.0922495
Guanine nucleotide-binding protein subunit alpha-13	Gna13	0.00239963	0.995891	0.000854526
Guanine nucleotide-binding protein G(i) subunit alpha-2	Gnai2	0.205461	0.68365	-0.0662899
Guanine nucleotide-binding protein G(k) subunit alpha	Gnai3	0.370081	0.501425	-0.0956079
Guanine nucleotide-binding protein G(I)/G(S)/G(T) subunit beta-1	Gnb1	0.704853	0.262873	-0.0841869
Guanine nucleotide-binding protein G(I)/G(S)/G(T) subunit beta-2	Gnb2	0.705028	0.262873	-0.165508
Guanine nucleotide-binding protein subunit beta-2-like 1;Guanine nucleotide-binding protein subunit beta-2-like 1, N-terminally processed	Gnb2l1	1.62809	0.0483223	-0.218671
Guanine nucleotide-binding protein G(I)/G(S)/G(O) subunit gamma-12	Gng12	0.695757	0.266605	-0.0959697
Glucosamine-6-phosphate isomerase 1	Gnpda1	0.461329	0.421672	-0.0880645
Glucosamine 6-phosphate N-acetyltransferase	Gnpnat1	1.23145	0.0949772	-0.295045
N-acetylglucosamine-6-sulfatase	Gns	0.0558278	0.901345	0.0301607
Golgin subfamily A member 2	Golga2	1.74714	0.0408352	-0.261894
Golgin subfamily A member 4	Golga4	0.111977	0.814335	0.0309095
	Golgb1	0.74248	0.245036	-0.200704
Golgi membrane protein 1	Golm1	1.86381	0.0345405	-0.296788
Golgi reassembly-stacking protein 2	Gorasp2	0.741552	0.24532	-0.175582
Golgi SNAP receptor complex member 2	Gosr2	0.388109	0.485391	-0.160132
Aspartate aminotransferase, cytoplasmic	Got1	2.50107	0.020206	-0.172333
Aspartate aminotransferase, mitochondrial	Got2	1.74489	0.0409168	-0.445935
Cell surface A33 antigen	Gpa33	3.48031	0.0194519	-0.315283
Glycerol-3-phosphate dehydrogenase [NAD(+)];Glycerol-3-phosphate dehydrogenase [NAD(+)], cytoplasmic	Gpd1	2.86266	0.0194519	-0.459051
Glycerol-3-phosphate dehydrogenase 1-like protein	Gpd1l	2.93768	0.0194519	-0.769011
Glycerol-3-phosphate dehydrogenase, mitochondrial;Glycerol-3-phosphate dehydrogenase	Gpd2	2.3527	0.0210138	-0.376643
Gephyrin;Molybdopterin adenylyltransferase;Molybdopterin molybdenumtransferase	Gphn	1.41572	0.0688786	-0.277755
Glucose-6-phosphate isomerase	Gpi	2.42705	0.02062	-0.384482
Alanine aminotransferase 1	Gpt	1.83906	0.0356124	-0.24502
Glutathione peroxidase 1;Glutathione peroxidase	Gpx1	1.40857	0.0698687	-0.211217
Glutathione peroxidase 2	Gpx2	0.810999	0.214865	0.0965055
Phospholipid hydroperoxide glutathione peroxidase, mitochondrial	Gpx4	0.981636	0.15463	-0.155388
Growth factor receptor-bound protein 2	Grb2	1.44408	0.0654046	-0.247239
Glyoxylate reductase/hydroxypyruvate reductase	Grhpr	2.02547	0.0285321	-0.646672
GrpE protein homolog 1, mitochondrial	Grpel1	2.81835	0.0194519	-0.335343
Gasdermin-D	Gsdmdc1	3.1342	0.0194519	-0.420563
Glycogen synthase kinase-3 alpha	Gsk3a	0.35374	0.517592	-0.0905868
Gelsolin	Gsn	0.677364	0.276084	-0.0834357
	Gsn	0.210056	0.67803	0.139384
Eukaryotic peptide chain release factor GTP-binding subunit ERF3A	Gspt1	1.88822	0.033264	-0.258004
Glutathione reductase, mitochondrial	Gsr	0.781905	0.22665	-0.0940134
Glutathione synthetase	Gss	1.84941	0.0354174	-0.341534
Glutathione S-transferase;Glutathione S-transferase A1;Glutathione S-transferase A1, N-terminally processed;Glutathione S-transferase A2	Gsta1;Gm10639;Gsta2	1.16231	0.10897	-0.373419
Glutathione S-transferase A4	Gsta4	1.79613	0.0380253	-0.712677
Glutathione S-transferase Mu 1	Gstm1	0.871779	0.191038	0.167234
Glutathione S-transferase Mu 3	Gstm3	0.17528	0.723544	-0.0735964
Glutathione S-transferase omega-1	Gsto1	2.66214	0.0194519	-0.216526
Glutathione S-transferase P 1;Glutathione S-transferase P 2	Gstp1;Gstp2	1.25432	0.0915647	-0.136322
Glutathione S-transferase theta-2	Gstt2	1.99588	0.0299076	-0.336188
Maleylacetoacetate isomerase	Gstz1	2.75381	0.0194519	-0.553608
Transcription initiation factor IIB	Gtf2b	0.0772497	0.868396	0.0363651
General transcription factor IIF subunit 2	Gtf2f2	0.174324	0.724771	-0.0469858
Guanylin	Guca2a	0.0474609	0.917486	-0.0230405
Guanylate cyclase activator 2B;Uroguanylin	Guca2b	0.338453	0.534088	-0.131657
Heat-stable enterotoxin receptor	Gucy2c	0.219037	0.668108	-0.0659332
Guanylate kinase	Guk1	3.51865	0.0194519	-0.340292
	Guk1	0.116394	0.808492	-0.0313404
Interferon-induced very large GTPase 1	Gvin1	0.608438	0.317317	-0.338091
Glycerol kinase	Gyk;Gk	2.35928	0.0209547	-0.340658
Granzyme A	Gzma	0.932284	0.170164	-0.254045
Granzyme B(G,H)	Gzmb	1.19662	0.102211	-0.484244
Histone H1.0;Histone H1.0, N-terminally processed	H1f0	0.763518	0.234941	-0.140106
H-2 class II histocompatibility antigen, A-U alpha chain;H-2 class II histocompatibility antigen, A-B alpha chain;Beta-2-microglobulin	H2-Aa	0.313985	0.558637	0.200149
H-2 class II histocompatibility antigen, A beta chain	H2-Ab1	0.519264	0.378445	0.410325
Histone H2A.V;Histone H2A.Z;Histone H2A	H2afv;H2afz	1.89144	0.0331969	-0.25826
Core histone macro-H2A.1	H2afy	1.73239	0.0415532	-0.61867
H-2 class I histocompatibility antigen, D-B alpha chain;H-2 class I histocompatibility antigen, L-D alpha chain	H2-D1;H2-L	0.690605	0.269286	-0.292651
H-2 class I histocompatibility antigen, K-B alpha chain	H2-K1	1.91509	0.0324527	-0.234175
H-2 class I histocompatibility antigen, TLA(B) alpha chain	H2-T3	0.34031	0.532325	-0.138783
Hydroxyacyl-coenzyme A dehydrogenase, mitochondrial	Hadh	2.09553	0.0259435	-0.421241
Trifunctional enzyme subunit alpha, mitochondrial;Long-chain enoyl-CoA hydratase;Long chain 3-hydroxyacyl-CoA dehydrogenase	Hadha	2.69871	0.0194519	-0.437869
Trifunctional enzyme subunit beta, mitochondrial;3-ketoacyl-CoA thiolase	Hadhb	2.53251	0.020206	-0.435884
Hemoglobin subunit alpha	haemaglobin alpha 2;Hba	0.0176581	0.968328	0.00859669
Hydroxyacylglutathione hydrolase, mitochondrial	Hagh	3.26711	0.0194519	-0.282501
Histidine--tRNA ligase, cytoplasmic	Hars	0.0127126	0.977569	0.0067653
Hemoglobin subunit beta-1	Hbbt1;Hbb-bs;Hbb-b1	0.188136	0.707109	0.0766308
Host cell factor 1;HCF N-terminal chain 1;HCF N-terminal chain 2;HCF N-terminal chain 3;HCF N-terminal chain 4;HCF N-terminal chain 5;HCF N-terminal chain 6;HCF C-terminal chain 1;HCF C-terminal chain 2;HCF C-terminal chain 3;HCF C-terminal chain 4;HCF C-terminal chain 5;HCF C-terminal chain 6	Hcfc1	2.24497	0.0224143	-0.494887
Hepatoma-derived growth factor	Hdgf	3.09405	0.0194519	-0.23954
Hepatoma-derived growth factor-related protein 2	Hdgfrp2	0.363208	0.50838	-0.0888775
Haloacid dehalogenase-like hydrolase domain-containing protein 3	Hdhd3	0.40917	0.465782	-0.224852
Vigilin	Hdlbp	1.63389	0.048011	-0.169625
E3 ubiquitin-protein ligase HECTD3	Hectd3	0.967757	0.158879	-0.323181
Hephaestin	Heph	0.469928	0.414968	0.119022
Beta-hexosaminidase subunit alpha	Hexa	2.07827	0.0264814	-0.410136
Beta-hexosaminidase subunit beta	Hexb	0.466387	0.417407	-0.199749
Protein HEXIM1	Hexim1	0.0972476	0.83598	-0.0288271
Hepatocyte growth factor-regulated tyrosine kinase substrate	Hgs	1.65872	0.0460661	-0.211227
3-hydroxyisobutyrate dehydrogenase, mitochondrial	Hibadh	2.09813	0.0259435	-0.296096
Histidine triad nucleotide-binding protein 1	Hint1	3.18153	0.0194519	-0.213801
Histidine triad nucleotide-binding protein 2, mitochondrial	Hint2	1.73221	0.0415532	-0.315655
Huntingtin-interacting protein 1-related protein	Hip1r	0.286869	0.587966	-0.0746446
Histone H1.1	Hist1h1a	2.51514	0.020206	-0.232547
Histone H1.5	Hist1h1b	1.98868	0.030133	-0.193829
Histone H1.2	Hist1h1c	1.77622	0.0388138	-0.176095
Histone H1.3	Hist1h1d	0.739733	0.246122	-0.117516
Histone H1.4	Hist1h1e	0.833964	0.205405	-0.111501
Histone H2B type 1-C/E/G;Histone H2B type 2-B;Histone H2B type 1-H;Histone H2B type 1-M	Hist1h2bc;Hist2h2bb;Hist1h2bh;Hist1h2bm	2.34026	0.0211862	-0.154835
Histone H3.2;Histone H3.1	Hist1h3b;Hist1h3a	3.34396	0.0194519	-0.463603
Histone H4	Hist1h4a	1.48004	0.0613588	-0.139199
Histone H2A type 2-B	Hist2h2ab	0.634342	0.302228	-0.352742
Histone H2A type 3;Histone H2A	Hist3h2a;Hist1h2aa	2.26525	0.0220913	-0.276873
Putative hexokinase HKDC1	Hkdc1	2.7894	0.0194519	-0.804647
High mobility group protein HMG-I/HMG-Y	Hmga1	0.866935	0.192412	-0.381267
High mobility group protein B1	Hmgb1	2.52249	0.020206	-0.188869
High mobility group protein B2	Hmgb2	1.86316	0.0345509	-0.213748
High mobility group protein B3	Hmgb3	0.758015	0.237555	-0.110773
Hydroxymethylglutaryl-CoA lyase, mitochondrial	Hmgcl	1.69561	0.0439278	-0.481214
Hydroxymethylglutaryl-CoA synthase, cytoplasmic	Hmgcs1	0.113166	0.812912	0.0547981
High mobility group nucleosome-binding domain-containing protein 5	Hmgn5	2.9343	0.0194519	-0.197844
Hematological and neurological expressed 1 protein;Hematological and neurological expressed 1 protein, N-terminally processed	Hn1	1.30631	0.0838144	-0.21938
Hematological and neurological expressed 1-like protein	Hn1l	1.03286	0.139659	-0.183505
Hepatocyte nuclear factor 4-alpha	Hnf4a	1.67947	0.0447602	-0.216936
Hepatocyte nuclear factor 4-gamma	Hnf4g	0.295048	0.578849	-0.135482
Heterogeneous nuclear ribonucleoprotein A0	Hnrnpa0	1.86561	0.0344661	-0.231365
Heterogeneous nuclear ribonucleoprotein A1;Heterogeneous nuclear ribonucleoprotein A1, N-terminally processed	Hnrnpa1	1.66056	0.0459613	-0.192038
Heterogeneous nuclear ribonucleoproteins A2/B1	Hnrnpa2b1	1.68963	0.0442101	-0.140534
Heterogeneous nuclear ribonucleoprotein A3	Hnrnpa3	1.2359	0.0944408	-0.10928
Heterogeneous nuclear ribonucleoprotein A/B	Hnrnpab	1.01237	0.145635	-0.120123
Heterogeneous nuclear ribonucleoproteins C1/C2	Hnrnpc	0.812508	0.21426	-0.0930027
Heterogeneous nuclear ribonucleoprotein D0	Hnrnpd	2.50668	0.020206	-0.277244
Heterogeneous nuclear ribonucleoprotein D-like	Hnrnpdl	0.1643	0.73786	0.0824957
Heterogeneous nuclear ribonucleoprotein F;Heterogeneous nuclear ribonucleoprotein F, N-terminally processed	Hnrnpf	1.0979	0.122748	-0.118897
Heterogeneous nuclear ribonucleoprotein H;Heterogeneous nuclear ribonucleoprotein H, N-terminally processed	Hnrnph1	1.13519	0.11438	-0.138111
Heterogeneous nuclear ribonucleoprotein H2	Hnrnph2	0.208515	0.679637	0.0800729
	Hnrnpk	1.55628	0.0536771	-0.138807
Heterogeneous nuclear ribonucleoprotein L	Hnrnpl	1.91101	0.0325517	-0.198649
Heterogeneous nuclear ribonucleoprotein L-like	Hnrnpll	1.6623	0.0458678	-0.414781
Heterogeneous nuclear ribonucleoprotein M	Hnrnpm	2.69451	0.0194519	-0.254075
	Hnrnpr	1.05446	0.133638	-0.223418
Heterogeneous nuclear ribonucleoprotein U	Hnrnpu	1.66059	0.0459613	-0.19817
Heterogeneous nuclear ribonucleoprotein U-like protein 1	Hnrnpul1	1.15542	0.110185	-0.367098
Heterogeneous nuclear ribonucleoprotein U-like protein 2	Hnrnpul2	1.84156	0.0356124	-0.208208
Protein Hook homolog 1	Hook1	1.3672	0.0755601	-0.297989
Protein Hook homolog 2	Hook2	1.09145	0.124226	-0.547247
Heterochromatin protein 1-binding protein 3	Hp1bp3	1.78837	0.0383194	-0.415033
Hippocalcin-like protein 1	Hpcal1	0.141428	0.77046	0.0784219
15-hydroxyprostaglandin dehydrogenase [NAD(+)]	Hpgd	2.3262	0.0212807	-0.649064
Hypoxanthine-guanine phosphoribosyltransferase	Hprt1	1.62781	0.0483223	-0.388131
Hemopexin	Hpx	0.314749	0.558273	-0.186763
Heat shock factor-binding protein 1	Hsbp1	0.00521201	0.99179	0.00278194
3-hydroxyacyl-CoA dehydrogenase type-2	Hsd17b10	3.1067	0.0194519	-0.813891
Estradiol 17-beta-dehydrogenase 11	Hsd17b11	1.6726	0.0451406	-0.279689
Very-long-chain 3-oxoacyl-CoA reductase	Hsd17b12	2.50303	0.020206	-0.659613
Peroxisomal multifunctional enzyme type 2;(3R)-hydroxyacyl-CoA dehydrogenase;Enoyl-CoA hydratase 2	Hsd17b4	1.90164	0.03281	-0.39559
Hydroxysteroid dehydrogenase-like protein 2	Hsdl2	3.66937	0.0194519	-0.841119
Heat shock protein HSP 90-alpha	Hsp90aa1	2.40132	0.02062	-0.226597
Heat shock protein HSP 90-beta	Hsp90ab1	1.77296	0.0390634	-0.18614
Endoplasmin	Hsp90b1	2.23147	0.0224429	-0.236632
Heat shock 70 kDa protein 1A;Heat shock 70 kDa protein 1B	Hspa1a;Hspa1b	0.0153525	0.972562	-0.0104105
Heat shock 70 kDa protein 4	Hspa4	2.67851	0.0194519	-0.251217
78 kDa glucose-regulated protein	Hspa5	1.69674	0.0438889	-0.186565
Heat shock cognate 71 kDa protein	Hspa8	2.0956	0.0259435	-0.194019
Stress-70 protein, mitochondrial	Hspa9	2.78121	0.0194519	-0.336226
60 kDa heat shock protein, mitochondrial	Hspd1	2.62077	0.0194951	-0.306794
10 kDa heat shock protein, mitochondrial	Hspe1	1.54285	0.0547614	-0.146678
Heat shock protein 105 kDa	Hsph1	1.98358	0.0302621	-0.328931
HIV Tat-specific factor 1 homolog	Htatsf1	0.877282	0.189137	-0.105698
Hypoxia up-regulated protein 1	Hyou1	2.2269	0.0225832	-0.301217
Isoleucine--tRNA ligase, cytoplasmic	Iars	2.25243	0.0222952	-0.514698
Isoleucine--tRNA ligase, mitochondrial	Iars2	1.90913	0.0325517	-0.307879
Peptidyl-tRNA hydrolase ICT1, mitochondrial	Ict1	3.10596	0.0194519	-0.514606
Insulin-degrading enzyme	Ide	2.10026	0.0259083	-0.573441
Isocitrate dehydrogenase [NADP] cytoplasmic	Idh1	2.8573	0.0194519	-0.385982
Isocitrate dehydrogenase [NADP], mitochondrial	Idh2	1.29077	0.085781	-0.308038
Isocitrate dehydrogenase [NAD] subunit alpha, mitochondrial	Idh3a	1.89984	0.0328396	-0.521605
Isocitrate dehydrogenase [NAD] subunit, mitochondrial	Idh3b	1.69958	0.0436921	-0.522457
Isocitrate dehydrogenase [NAD] subunit gamma 1, mitochondrial	Idh3g	2.89073	0.0194519	-0.46077
Isopentenyl-diphosphate Delta-isomerase 1	Idi1	0.485956	0.40279	-0.275278
Indoleamine 2,3-dioxygenase 1	Ido1	0.581717	0.335831	0.23148
Interferon alpha-inducible protein 27-like protein 2B	Ifi27l2b	2.63149	0.0194519	-0.277015
Interferon-induced 35 kDa protein homolog	Ifi35	2.08183	0.0264814	-0.229073
	Ifi47	1.11473	0.11932	-0.2953
Interferon-induced helicase C domain-containing protein 1	Ifih1	0.529106	0.372148	-0.190682
Immunoglobulin-binding protein 1	Igbp1	1.98208	0.0303117	-0.230575
Insulin-like growth factor 2 mRNA-binding protein 2	Igf2bp2	2.46538	0.0202969	-0.283502
Ig alpha chain C region	Igha	0.166759	0.734895	-0.0260673
Ig heavy chain V region AC38 205.12;Ig heavy chain V region J558;Ig heavy chain V region MOPC 104E	Ighv1-31;Ighv1-42;Ighv1-34;Ighv1-26	0.207501	0.680797	0.0493836
Immunoglobulin J chain	Igj	0.18151	0.716124	0.0553376
	Igkv1-110;Igkv1-99;Igkv1-115	2.30724	0.0215441	0.435066
Protein Red	Ik	0.823489	0.209594	-0.186001
Interleukin enhancer-binding factor 2	Ilf2	0.781456	0.226738	-0.286867
Acetolactate synthase-like protein	Ilvbl	2.96806	0.0194519	-0.583449
MICOS complex subunit Mic60	Immt	1.97663	0.0303792	-0.476794
Inositol monophosphatase 1	Impa1	1.87045	0.0342596	-0.174865
Inosine-5-monophosphate dehydrogenase 2	Impdh2	0.295638	0.578373	-0.16985
InaD-like protein	Inadl	1.57071	0.0526321	-0.356837
Importin-5	Ipo5	1.99178	0.0300241	-0.369966
Ras GTPase-activating-like protein IQGAP1	Iqgap1	1.77693	0.0388138	-0.179964
Ras GTPase-activating-like protein IQGAP2	Iqgap2	2.36283	0.0209547	-0.251079
Isochorismatase domain-containing protein 1	Isoc1	1.06397	0.131209	-0.376115
IST1 homolog	Ist1	1.79233	0.0383122	-0.188341
Inositol-3-phosphate synthase 1	Isyna1	0.143408	0.768274	0.0707076
Protein ITFG3	Itfg3	0.805388	0.216671	-0.24538
Integrin alpha-3;Integrin alpha-3 heavy chain;Integrin alpha-3 light chain	Itga3	0.355725	0.515798	-0.0994685
Integrin alpha-6;Integrin alpha-6 heavy chain;Integrin alpha-6 light chain	Itga6	1.90772	0.0325576	-0.339109
Integrin beta-1	Itgb1	1.70423	0.0433601	-0.240316
Integrin beta-4;Integrin beta	Itgb4	0.273298	0.60245	-0.0689711
Intelectin-1a	Itln1	0.0464442	0.917736	-0.0324555
Inosine triphosphate pyrophosphatase	Itpa	2.09194	0.0260361	-0.527853
Inositol-tetrakisphosphate 1-kinase	Itpk1	1.01122	0.145776	-0.217457
Inositol 1,4,5-trisphosphate receptor type 2	Itpr2	2.00774	0.0293466	-0.686355
Junction plakoglobin	Jup	1.09713	0.122877	-0.140426
Kalirin	Kalrn	0.0472852	0.917486	-0.0171851
Lysine--tRNA ligase	Kars	2.10329	0.0258963	-0.294218
KH domain-containing, RNA-binding, signal transduction-associated protein 1	Khdrbs1	0.142834	0.768739	-0.0863536
Ketohexokinase	Khk	2.4745	0.0202969	-0.491469
Far upstream element-binding protein 2	Khsrp	2.43912	0.0205834	-0.246307
Uncharacterized protein KIAA1522	Kiaa1522	0.355338	0.515974	-0.122346
Shootin-1	Kiaa1598	1.82854	0.0360132	-0.253763
Kinesin-like protein	Kif13b	0.60437	0.320109	-0.12784
Kinesin-like protein;Kinesin-like protein KIF2A	Kif2a	0.0430155	0.923009	0.0206781
Kinesin-1 heavy chain;Kinesin-like protein	Kif5b	2.32795	0.0212807	-0.196246
Kinesin light chain 4	Klc4	3.30875	0.0194519	-0.240537
Kallikrein-1	Klk1	0.881246	0.187711	0.226868
Kininogen-1;Kininogen-1 heavy chain;Bradykinin;Kininogen-1 light chain	Kng1	0.195548	0.696924	0.108742
Importin subunit alpha-4	Kpna3	1.18003	0.105398	-0.273327
Importin subunit alpha-3	Kpna4	0.955674	0.162798	-0.159691
Importin subunit beta-1	Kpnb1	1.75239	0.0404745	-0.317151
GTPase KRas;GTPase KRas, N-terminally processed;GTPase NRas	Kras;Nras	2.39372	0.02062	-0.494568
Keratin, type II cytoskeletal 2 oral	Krt76	0.289719	0.584432	0.0874049
Keratin, type II cytoskeletal 8	Krt8	1.93756	0.0316556	-0.173472
Kinase suppressor of Ras 1	Ksr1	0.574673	0.339893	-0.156962
Kinectin	Ktn1	0.391294	0.48265	-0.133381
Beta-lactamase-like protein 2	Lactb2	2.23139	0.0224429	-0.304238
Ladinin-1	Lad1	3.64101	0.0194519	-0.366375
Lysosome-associated membrane glycoprotein 1	Lamp1	1.72895	0.0417338	-0.219786
Lysosome-associated membrane glycoprotein 2	Lamp2	1.05036	0.134809	-0.293538
Ragulator complex protein LAMTOR5	Lamtor5	1.7511	0.0405521	-0.310916
Cytosol aminopeptidase	Lap3	2.24656	0.022389	-0.496169
La-related protein 1	Larp1	1.17614	0.106186	-0.270397
La-related protein 4B	Larp4b	1.13017	0.115624	-0.194681
Leucine--tRNA ligase, cytoplasmic	Lars	0.164132	0.73786	-0.0938003
LIM and SH3 domain protein 1	Lasp1	2.72052	0.0194519	-0.207438
Lamin-B receptor	Lbr	1.47181	0.0622619	-0.313409
Plastin-2	Lcp1	1.08105	0.126689	-0.181561
	Lct	0.383988	0.48866	-0.0598516
LIM domain-binding protein 3	Ldb3	0.757613	0.237555	-0.19911
L-lactate dehydrogenase;L-lactate dehydrogenase A chain	Ldha	2.31476	0.0214413	-0.292976
LETM1 and EF-hand domain-containing protein 1, mitochondrial	Letm1	2.16308	0.0241789	-0.651111
Galectin-1	Lgals1	0.696436	0.266354	0.363615
Galectin-2	Lgals2	2.46867	0.0202969	-0.191464
Galectin;Galectin-3	Lgals3	1.91087	0.0325517	-0.198668
Galectin-3-binding protein	Lgals3bp	1.35105	0.0774634	-0.234186
Galectin-4	Lgals4	1.73802	0.0413927	-0.214569
Galectin;Galectin-9	Lgals9	0.12002	0.802963	-0.0297663
Phospholysine phosphohistidine inorganic pyrophosphate phosphatase	Lhpp	2.48785	0.0202566	-0.584626
LIM domain and actin-binding protein 1	Lima1	2.08196	0.0264814	-0.180235
Protein lin-7 homolog C	Lin7c	1.08942	0.124628	-0.265971
Hormone-sensitive lipase	Lipe	0.615998	0.312763	-0.218415
Protein ERGIC-53	Lman1	0.682686	0.273226	-0.323447
Prelamin-A/C;Lamin-A/C	Lmna	1.94472	0.0313404	-0.191026
Lamin-B1	Lmnb1	2.11733	0.0255303	-0.226456
Lamin-B2	Lmnb2	1.84678	0.0354994	-0.25935
	Lmo7	2.81434	0.0194519	-0.240921
Lon protease homolog, mitochondrial	Lonp1	3.03534	0.0194519	-0.467909
Lysophospholipid acyltransferase 5	Lpcat3	0.44054	0.43923	-0.13144
Lipoma-preferred partner homolog	Lpp	2.58565	0.0200992	-0.242297
Lipopolysaccharide-responsive and beige-like anchor protein	Lrba	0.346722	0.524874	-0.0664599
Leucine-rich PPR motif-containing protein, mitochondrial	Lrpprc	2.39155	0.02062	-0.607027
Leucine-rich repeat-containing protein 16A	Lrrc16a	2.63642	0.0194519	-0.448922
Leucine-rich repeat-containing protein 47	Lrrc47	2.15098	0.0245784	-0.350473
Leucine-rich repeat-containing protein 59	Lrrc59	2.27802	0.0220489	-0.293826
Leucine-rich repeat flightless-interacting protein 1	Lrrfip1	0.970162	0.15833	-0.0735609
Leucine-rich repeat flightless-interacting protein 2	Lrrfip2	0.881151	0.187711	-0.201924
Protein LSM14 homolog A	Lsm14a	1.52827	0.0562281	-0.157406
U6 snRNA-associated Sm-like protein LSm2	Lsm2	2.2696	0.0220913	-0.579273
U6 snRNA-associated Sm-like protein LSm4	Lsm4	0.325672	0.546459	-0.113739
U6 snRNA-associated Sm-like protein LSm6	Lsm6	1.29556	0.0852431	0.324079
U6 snRNA-associated Sm-like protein LSm7	Lsm7	0.701834	0.264212	-0.196667
U6 snRNA-associated Sm-like protein LSm8	Lsm8	0.388563	0.485155	0.130737
Lymphocyte-specific protein 1	Lsp1	1.05447	0.133638	-0.305964
Lipolysis-stimulated lipoprotein receptor	Lsr	0.337446	0.534743	0.0569017
Leukotriene A-4 hydrolase	Lta4h	2.33477	0.0212213	-0.296767
Putative RNA-binding protein Luc7-like 2	Luc7l2	0.853192	0.197548	-0.114263
Luc7-like protein 3	Luc7l3	0.309905	0.562696	-0.0872074
Leucine zipper protein 1	Luzp1	2.35724	0.0209547	-0.296919
Latexin	Lxn	1.57853	0.0520272	-0.295284
Acyl-protein thioesterase 1	Lypla1	2.15691	0.0243639	-0.444009
Lysozyme C-1	Lyz1	0.352078	0.519154	0.1959
Protein LZIC	Lzic	1.16141	0.10897	0.457657
O-acetyl-ADP-ribose deacetylase MACROD1	Macrod1	0.147929	0.762828	-0.0329865
Protein mago nashi homolog 2;Protein mago nashi homolog	Magohb;Magoh	2.42874	0.02062	-0.559851
Beta-mannosidase	Manba	0.521715	0.376978	-0.082939
Mesencephalic astrocyte-derived neurotrophic factor	Manf	2.39987	0.02062	-0.227959
Amine oxidase [flavin-containing] A	Maoa	2.18425	0.0236535	-0.331382
Amine oxidase [flavin-containing] B	Maob	1.35336	0.0772908	-0.589558
Dual specificity mitogen-activated protein kinase kinase 1	Map2k1	2.50751	0.020206	-0.508523
Dual specificity mitogen-activated protein kinase kinase 2	Map2k2	2.07592	0.0264814	-0.378443
Microtubule-associated protein 4	Map4	1.43839	0.0660419	-0.131554
Ensconsin	Map7	0.91145	0.176956	-0.157317
Mitogen-activated protein kinase 1	Mapk1	1.14473	0.112389	-0.189048
Mitogen-activated protein kinase 13	Mapk13	1.40607	0.0699556	-0.239008
Mitogen-activated protein kinase 15	Mapk15	1.26943	0.0891207	0.562376
Mitogen-activated protein kinase 3;Mitogen-activated protein kinase	Mapk3	2.79751	0.0194519	-0.350124
Microtubule-associated protein RP/EB family member 1	Mapre1	2.84839	0.0194519	-0.277171
Microtubule-associated protein RP/EB family member 2	Mapre2	0.265745	0.611723	-0.121936
Mitochondrial amidoxime reducing component 2	Marc2	3.12797	0.0194519	-0.659653
Myristoylated alanine-rich C-kinase substrate	Marcks	0.5207	0.377639	-0.106691
Serine/threonine-protein kinase MARK2	Mark2	1.40648	0.0699556	-0.204174
Methionine--tRNA ligase, cytoplasmic	Mars	1.5191	0.0572244	-0.285777
S-adenosylmethionine synthase isoform type-2	Mat2a	1.23129	0.0949772	-0.198201
Methionine adenosyltransferase 2 subunit beta	Mat2b	0.171844	0.728551	-0.0727018
Matrin-3	Matr3	2.3195	0.0213383	-0.279246
Mitochondrial antiviral-signaling protein	Mavs	1.78948	0.0383194	-0.339214
Muscleblind-like protein 1	Mbnl1	0.954471	0.163025	-0.148006
Methylcrotonoyl-CoA carboxylase subunit alpha, mitochondrial	Mccc1	1.43247	0.0668352	-0.330436
Methylmalonyl-CoA epimerase, mitochondrial	Mcee	0.336561	0.53525	-0.0747908
Multiple coagulation factor deficiency protein 2 homolog	Mcfd2	1.05646	0.133213	-0.418909
Malignant T-cell-amplified sequence 1	Mcts1	0.876034	0.189555	-0.28121
Calcium uniporter protein, mitochondrial	Mcu	1.61247	0.0494882	-0.448077
Malate dehydrogenase, cytoplasmic	Mdh1	2.73146	0.0194519	-0.309047
Malate dehydrogenase, mitochondrial	Mdh2	2.31314	0.0214413	-0.238069
NADP-dependent malic enzyme;Malic enzyme	Me1	1.82932	0.0360132	-0.821669
NAD-dependent malic enzyme, mitochondrial	Me2	2.1452	0.0247863	-0.316798
Trans-2-enoyl-CoA reductase, mitochondrial	Mecr	2.53648	0.020206	-0.535927
Meprin A subunit alpha	Mep1a	0.0832031	0.858662	0.0469034
Meprin A subunit beta	Mep1b	0.292727	0.581641	0.0344907
LDLR chaperone MESD	Mesdc2	0.248922	0.63121	-0.132807
Methionine aminopeptidase 1	Metap1	1.36627	0.0756592	-0.357592
Methionine aminopeptidase 2;Methionine aminopeptidase	Metap2	1.30389	0.0840212	-0.342981
	Mgam	0.455813	0.426229	0.054306
Microsomal glutathione S-transferase 1	Mgst1	0.301262	0.571852	-0.162481
Melanoma inhibitory activity protein 3	Mia3	2.41645	0.02062	-0.470607
Protein-methionine sulfoxide oxidase MICAL1	Mical1	2.38279	0.02062	-0.518389
Calcium uptake protein 1, mitochondrial	Micu1	2.61162	0.0196106	-0.63023
Calcium uptake protein 2, mitochondrial	Micu2	1.17769	0.105889	-0.485888
Macrophage migration inhibitory factor	Mif	0.510893	0.384008	0.113508
Mitotic interactor and substrate of PLK1	Misp	3.08478	0.0194519	-0.250487
E3 ubiquitin-protein ligase makorin-1	Mkrn1	1.73048	0.0416748	-0.269536
Malectin	Mlec	1.57668	0.0521536	-0.331816
Afadin	Mllt4	1.35904	0.0766761	-0.264422
Neprilysin	Mme	0.0329374	0.94153	-0.00723498
MOB kinase activator 1A;MOB kinase activator 1B	Mob1b;Mob1a	1.22509	0.0961609	-0.263681
2-acylglycerol O-acyltransferase 2	Mogat2	2.6466	0.0194519	-0.438281
Putative helicase MOV-10	Mov10	1.34795	0.0777648	-0.44823
6.8 kDa mitochondrial proteolipid	Mp68	1.73539	0.0415187	-0.318414
Mannose-P-dolichol utilization defect 1 protein	Mpdu1	2.51551	0.020206	-0.413738
Mannose-6-phosphate isomerase	Mpi	1.79189	0.0383122	-0.381787
55 kDa erythrocyte membrane protein	Mpp1	1.95551	0.0311311	-0.24115
3-mercaptopyruvate sulfurtransferase	Mpst	0.737233	0.24723	-0.240562
39S ribosomal protein L1, mitochondrial	Mrpl1	0.930486	0.170638	-0.262152
39S ribosomal protein L11, mitochondrial	Mrpl11	0.494077	0.396391	-0.252688
39S ribosomal protein L12, mitochondrial	Mrpl12	2.21058	0.0230961	-0.314326
39S ribosomal protein L14, mitochondrial	Mrpl14	0.316209	0.55759	-0.111162
39S ribosomal protein L2, mitochondrial	Mrpl2	2.31519	0.0214413	-0.384485
39S ribosomal protein L24, mitochondrial	Mrpl24	0.995704	0.150433	-0.23773
39S ribosomal protein L27, mitochondrial	Mrpl27	0.521811	0.376978	-0.230299
39S ribosomal protein L48, mitochondrial	Mrpl48	0.610841	0.315947	-0.171787
39S ribosomal protein L49, mitochondrial	Mrpl49	0.0568991	0.899989	-0.0243196
39S ribosomal protein L9, mitochondrial	Mrpl9	2.5403	0.020206	-0.460349
28S ribosomal protein S10, mitochondrial	Mrps10	2.58953	0.0200992	-0.46859
28S ribosomal protein S17, mitochondrial	Mrps17	2.69222	0.0194519	-0.411705
28S ribosomal protein S22, mitochondrial	Mrps22	0.395052	0.47956	-0.135597
28S ribosomal protein S26, mitochondrial	Mrps26	0.372568	0.499464	-0.13916
28S ribosomal protein S31, mitochondrial	Mrps31	3.42744	0.0194519	-0.564053
28S ribosomal protein S35, mitochondrial	Mrps35	1.81525	0.0367559	-0.4723
28S ribosomal protein S36, mitochondrial	Mrps36	2.77984	0.0194519	-0.306853
28S ribosomal protein S7, mitochondrial	Mrps7	1.42979	0.0670778	-0.361378
Moesin	Msn	0.391657	0.482516	-0.19481
Mitochondrial peptide methionine sulfoxide reductase	Msra	3.10176	0.0194519	-0.37298
Metastasis-associated protein MTA2	Mta2	0.190687	0.704047	-0.0780358
S-methyl-5-thioadenosine phosphorylase	Mtap	0.917328	0.17517	0.243999
ATP synthase protein 8	Mtatp8	1.33024	0.0802199	-0.643974
Mitochondrial carrier homolog 2	Mtch2	0.392331	0.482036	-0.204719
Cytochrome c oxidase subunit 2	Mtco2	0.513026	0.38235	0.280001
Protein LYRIC	Mtdh	2.81556	0.0194519	-0.462196
C-1-tetrahydrofolate synthase, cytoplasmic;Methylenetetrahydrofolate dehydrogenase;Methenyltetrahydrofolate cyclohydrolase;Formyltetrahydrofolate synthetase;C-1-tetrahydrofolate synthase, cytoplasmic, N-terminally processed	Mthfd1	2.1763	0.0238477	-0.386657
Myotubularin	Mtm1	1.1829	0.104939	-0.237753
Myotrophin	Mtpn	2.50495	0.020206	-0.226502
Microsomal triglyceride transfer protein large subunit	Mttp	2.49711	0.0202566	-0.383624
Microtubule-associated tumor suppressor 1 homolog	Mtus1	1.33721	0.0793254	-0.291264
Metaxin-1	Mtx1	1.74002	0.0412455	-0.246416
Mucin-13	Muc13	0.725504	0.253037	-0.0502195
Mucin-2	Muc2	0.282042	0.593587	0.0422391
	Muc3	0.157621	0.747874	0.0615343
Murinoglobulin-1;Murinoglobulin-2	Mug1;Mug2	1.24465	0.093125	-0.352111
Diphosphomevalonate decarboxylase	Mvd	1.78873	0.0383194	-0.315147
Major vault protein	Mvp	2.12678	0.0253815	-0.336858
C-Myc-binding protein	Mycbp	1.99408	0.0299615	-0.212634
Myeloid-derived growth factor	Mydgf	1.90871	0.0325517	-0.305553
Myosin-14	Myh14	1.91192	0.0325517	-0.18105
Myosin-9	Myh9	2.4238	0.02062	-0.213764
Myosin light chain 1/3, skeletal muscle isoform;Myosin light chain 4;Myosin light chain 3	Myl1;Myl4;Myl3	0.422543	0.454458	0.214611
	Myl12a	0.891439	0.183685	-0.0804576
Myosin regulatory light chain 12B	Myl12b	2.00229	0.0295925	-0.174132
Myosin light polypeptide 6	Myl6	1.8688	0.0343078	-0.136604
Myosin light chain kinase, smooth muscle;Myosin light chain kinase, smooth muscle, deglutamylated form	Mylk	2.19931	0.0232008	-0.218725
	Myo15b	1.28038	0.0872407	-0.107806
Unconventional myosin-XVIIIa	Myo18a	2.19521	0.023381	-0.274615
Unconventional myosin-Ia	Myo1a	1.50471	0.0587167	-0.128633
Unconventional myosin-Id	Myo1d	2.03998	0.027911	-0.233353
Unconventional myosin-Ie	Myo1e	0.210133	0.67803	-0.0421061
Unconventional myosin-Vb	Myo5b	1.58951	0.0512025	-0.41754
	Myo6	1.93595	0.21529	0.401909
	Myo6	0.80986	0.0316918	-0.218382
Unconventional myosin-VIIb	Myo7b	2.1033	0.0258963	-0.201
N-alpha-acetyltransferase 10	Naa10	0.577894	0.337785	-0.143613
N-alpha-acetyltransferase 15, NatA auxiliary subunit	Naa15	0.362851	0.50852	-0.152819
N-alpha-acetyltransferase 50	Naa50	2.35608	0.0209547	-0.422852
N-acetylated-alpha-linked acidic dipeptidase-like protein	Naaladl1	0.79413	0.221499	-0.130812
Nascent polypeptide-associated complex subunit alpha, muscle-specific form;Nascent polypeptide-associated complex subunit alpha	Naca	1.5919	0.0510639	-0.197016
NEDD8-activating enzyme E1 regulatory subunit	Nae1	1.769	0.0393362	-0.256775
Alpha-N-acetylgalactosaminidase	Naga	1.97999	0.0303117	-0.271977
Nicotinamide phosphoribosyltransferase	Nampt	1.37366	0.0746753	-0.310326
	Nans	2.0585	0.0271746	-0.208512
Nucleosome assembly protein 1-like 4	Nap1l4	2.36604	0.0209547	-0.269327
Alpha-soluble NSF attachment protein	Napa	2.5515	0.020206	-0.345666
Gamma-soluble NSF attachment protein	Napg	1.83183	0.0359456	-0.324462
Nicotinate phosphoribosyltransferase	Naprt	1.56475	0.053116	-0.427489
Asparagine--tRNA ligase, cytoplasmic	Nars	2.20717	0.0231028	-0.328573
Nuclear autoantigenic sperm protein	Nasp	0.485866	0.40279	-0.164179
Nck-associated protein 1	Nckap1	0.0463345	0.917736	-0.0147343
Nucleolin	Ncl	1.05764	0.132947	-0.166177
Protein NDRG3	Ndrg3	1.72238	0.0421083	-0.362295
NADH dehydrogenase [ubiquinone] 1 alpha subcomplex subunit 10, mitochondrial	Ndufa10	1.87551	0.0339843	-0.380899
NADH dehydrogenase [ubiquinone] 1 alpha subcomplex subunit 12	Ndufa12	2.24101	0.0224429	-0.586407
NADH dehydrogenase [ubiquinone] 1 alpha subcomplex subunit 13	Ndufa13	0.0285429	0.948846	0.0180523
NADH dehydrogenase [ubiquinone] 1 alpha subcomplex subunit 2	Ndufa2	1.56233	0.0533634	-0.174599
Cytochrome c oxidase subunit NDUFA4	Ndufa4	2.36188	0.0209547	-0.507568
NADH dehydrogenase [ubiquinone] 1 alpha subcomplex subunit 5	Ndufa5	2.36466	0.0209547	-0.256121
NADH dehydrogenase [ubiquinone] 1 alpha subcomplex subunit 6	Ndufa6	2.07954	0.0264814	-0.293696
NADH dehydrogenase [ubiquinone] 1 alpha subcomplex subunit 7	Ndufa7	2.26481	0.0220913	-0.252848
NADH dehydrogenase [ubiquinone] 1 alpha subcomplex subunit 8	Ndufa8	2.74818	0.0194519	-0.323444
NADH dehydrogenase [ubiquinone] 1 alpha subcomplex subunit 9, mitochondrial	Ndufa9	1.35587	0.0770486	-0.56201
Acyl carrier protein;Acyl carrier protein, mitochondrial	Ndufab1	2.62193	0.0194951	-0.24799
NADH dehydrogenase [ubiquinone] 1 alpha subcomplex assembly factor 4	Ndufaf4	2.18334	0.0236535	-0.392676
NADH dehydrogenase [ubiquinone] 1 beta subcomplex subunit 10	Ndufb10	2.82456	0.0194519	-0.326548
NADH dehydrogenase [ubiquinone] 1 beta subcomplex subunit 11, mitochondrial	Ndufb11	3.29215	0.0194519	-0.624841
NADH dehydrogenase [ubiquinone] 1 beta subcomplex subunit 3	Ndufb3	2.43949	0.0205834	-0.527678
NADH dehydrogenase [ubiquinone] 1 beta subcomplex subunit 4	Ndufb4	2.2339	0.0224429	-0.338488
NADH dehydrogenase [ubiquinone] 1 beta subcomplex subunit 5, mitochondrial	Ndufb5	2.31024	0.0214413	-0.596315
NADH dehydrogenase [ubiquinone] 1 beta subcomplex subunit 7	Ndufb7	1.10767	0.120714	-0.197007
NADH dehydrogenase [ubiquinone] 1 beta subcomplex subunit 9	Ndufb9	1.55431	0.0538178	-0.373186
NADH dehydrogenase [ubiquinone] 1 subunit C2	Ndufc2	2.78423	0.0194519	-0.758784
NADH-ubiquinone oxidoreductase 75 kDa subunit, mitochondrial	Ndufs1	2.2916	0.0219804	-0.476227
NADH dehydrogenase [ubiquinone] iron-sulfur protein 2, mitochondrial	Ndufs2	2.40282	0.02062	-0.652102
NADH dehydrogenase [ubiquinone] iron-sulfur protein 3, mitochondrial	Ndufs3	1.94449	0.0313404	-0.503197
NADH dehydrogenase [ubiquinone] iron-sulfur protein 4, mitochondrial	Ndufs4	2.23538	0.0224429	-0.217342
NADH dehydrogenase [ubiquinone] iron-sulfur protein 5;NADH dehydrogenase [ubiquinone] iron-sulfur protein 5, N-terminally processed	Ndufs5	2.8131	0.0194519	-0.409488
NADH dehydrogenase [ubiquinone] iron-sulfur protein 6, mitochondrial	Ndufs6	2.74017	0.0194519	-0.293823
NADH dehydrogenase [ubiquinone] iron-sulfur protein 7, mitochondrial	Ndufs7	2.11214	0.0256237	-0.473519
NADH dehydrogenase [ubiquinone] iron-sulfur protein 8, mitochondrial	Ndufs8	2.28842	0.0219804	-0.341665
NADH dehydrogenase [ubiquinone] flavoprotein 1, mitochondrial	Ndufv1	1.67697	0.0449211	-0.475923
NADH dehydrogenase [ubiquinone] flavoprotein 2, mitochondrial	Ndufv2	1.68401	0.0445565	-0.306679
NADH dehydrogenase [ubiquinone] flavoprotein 3, mitochondrial	Ndufv3	2.50621	0.020206	-0.470089
	Ndufv3	0.904469	0.179338	-0.202909
Nuclear factor NF-kappa-B p105 subunit;Nuclear factor NF-kappa-B p50 subunit	Nfkb1	1.90847	0.0325517	-0.281975
Cysteine desulfurase, mitochondrial	Nfs1	1.57997	0.051903	-0.282527
NHL repeat-containing protein 2	Nhlrc2	0.109677	0.817045	-0.0509725
H/ACA ribonucleoprotein complex subunit 2	Nhp2	0.057262	0.899989	0.0231625
NHP2-like protein 1;NHP2-like protein 1, N-terminally processed	Nhp2l1	2.65003	0.0194519	-0.378781
Protein NipSnap homolog 1	Nipsnap1	2.78269	0.0194519	-0.3944
Protein NipSnap homolog 3B	Nipsnap3b	0.474558	0.411512	-0.058942
Nitrilase homolog 1	Nit1	0.231595	0.65211	-0.0836788
Omega-amidase NIT2	Nit2	1.51259	0.0578831	-0.204401
NACHT, LRR and PYD domains-containing protein 6	Nlrp6	0.385895	0.487059	-0.1461
Nucleoside diphosphate kinase A;Nucleoside diphosphate kinase	Nme1	2.80569	0.0194519	0.802561
Normal mucosa of esophagus-specific gene 1 protein	Nmes1;AA467197	0.0473918	0.917486	-0.0361529
N-myc-interactor	Nmi	1.36554	0.075723	-0.218685
Glycylpeptide N-tetradecanoyltransferase 1	Nmt1	1.42332	0.0680277	-0.221604
	Nolc1	0.69388	0.267594	-0.221345
Nodal modulator 1	Nomo1	0.0258491	0.952487	0.0150057
Non-POU domain-containing octamer-binding protein	Nono	1.23444	0.094614	-0.175164
Nucleolar protein 56	Nop56	2.84597	0.0194519	-0.535642
Nucleolar protein 58	Nop58	0.974513	0.156969	-0.280408
Niemann-Pick C1-like protein 1	Npc1l1	0.225292	0.66061	0.0462827
Epididymal secretory protein E1	Npc2	0.767754	0.232809	-0.172032
Puromycin-sensitive aminopeptidase	Npepps	1.79088	0.0383194	-0.26726
N-acetylneuraminate lyase	Npl	0.473826	0.41197	-0.239719
Nucleophosmin	Npm1	0.412325	0.463559	-0.0812903
Nucleoplasmin-3	Npm3	0.496561	0.394588	-0.131557
Neuroplastin	Nptn	0.741426	0.24532	-0.225536
NAD(P)H dehydrogenase [quinone] 1	Nqo1	1.69547	0.0439278	-0.369576
Ribosyldihydronicotinamide dehydrogenase [quinone]	Nqo2	1.5168	0.0573764	-0.421421
Nardilysin	Nrd1	1.64941	0.0469254	-0.288696
Vesicle-fusing ATPase	Nsf	2.1181	0.0255303	-0.46981
NSFL1 cofactor p47	Nsfl1c	2.92411	0.0194519	-0.240876
5(3)-deoxyribonucleotidase, cytosolic type	Nt5c	0.808508	0.215694	-0.0895923
Cytosolic 5-nucleotidase 3A	Nt5c3a	0.968097	0.158864	-0.169427
NEDD8 ultimate buster 1	Nub1	1.56536	0.0530898	-0.253733
Nucleobindin-1	Nucb1	1.49737	0.0592156	-0.168997
Nuclear ubiquitous casein and cyclin-dependent kinase substrate 1	Nucks1	1.89212	0.0331853	-0.179009
Nuclear migration protein nudC	Nudc	2.3864	0.02062	-0.230412
NudC domain-containing protein 2	Nudcd2	0.197696	0.694554	-0.0669511
Bis(5-nucleosyl)-tetraphosphatase [asymmetrical]	Nudt2	0.517153	0.379727	-0.133879
Cleavage and polyadenylation specificity factor subunit 5	Nudt21	1.30566	0.0838144	-0.263152
Diphosphoinositol polyphosphate phosphohydrolase 2;Diphosphoinositol polyphosphate phosphohydrolase 3-beta;Diphosphoinositol polyphosphate phosphohydrolase 3-alpha	Nudt4;Nudt11;Nudt10	0.485454	0.402924	-0.140345
ADP-sugar pyrophosphatase	Nudt5	0.315371	0.558273	-0.12499
Nuclear fragile X mental retardation-interacting protein 2	Nufip2	0.439971	0.439556	-0.173776
	Numa1	1.64576	0.0471824	-0.309606
Protein numb homolog	Numb	1.29121	0.0857626	-0.124331
Nuclear pore complex protein Nup50	Nup50	1.9649	0.0308341	-0.31275
Nuclear pore glycoprotein p62	Nup62	0.953272	0.163363	-0.332652
Nuclear pore complex protein Nup98-Nup96;Nuclear pore complex protein Nup98;Nuclear pore complex protein Nup96	Nup98	0.085209	0.855122	-0.0533649
Nuclear transport factor 2	Nutf2	0.119299	0.803899	-0.0816067
Ornithine aminotransferase, mitochondrial	Oat	1.8192	0.0365055	-0.240748
OCIA domain-containing protein 1	Ociad1	0.447642	0.433582	-0.156492
OCIA domain-containing protein 2	Ociad2	0.757604	0.237555	-0.184441
Oncomodulin	Ocm	0.433908	0.444725	-0.102816
2-oxoglutarate dehydrogenase, mitochondrial	Ogdh	2.04662	0.0276465	-0.339764
Opioid growth factor receptor	Ogfr	1.3176	0.0820596	-0.334263
Obg-like ATPase 1	Ola1	2.33201	0.021265	-0.361207
Dynamin-like 120 kDa protein, mitochondrial;Dynamin-like 120 kDa protein, form S1	Opa1	0.710373	0.26004	-0.159085
Protein OS-9	Os9	0.508406	0.385988	-0.104054
Oxysterol-binding protein 1	Osbp	1.66427	0.0457265	-0.255508
Osteoclast-stimulating factor 1	Ostf1	1.73445	0.0415187	-0.309176
Ornithine carbamoyltransferase, mitochondrial	Otc	1.7619	0.0398978	-0.468757
Ubiquitin thioesterase OTUB1	Otub1	0.248132	0.631697	0.120283
Succinyl-CoA:3-ketoacid coenzyme A transferase 1, mitochondrial;Succinyl-CoA:3-ketoacid-coenzyme A transferase	Oxct1	0.662718	0.284677	0.251776
Serine/threonine-protein kinase OSR1	Oxsr1	1.14287	0.112787	-0.21712
Protein disulfide-isomerase	P4hb	2.77655	0.0194519	-0.29574
Proliferation-associated protein 2G4	Pa2g4	2.44521	0.0205834	-0.246727
Polyadenylate-binding protein 1	Pabpc1	1.68086	0.0447005	-0.175468
Polyadenylate-binding protein	Pabpc4	0.902014	0.17987	-0.348489
Polyadenylate-binding protein 2	Pabpn1;Gm20521	1.15734	0.109819	-0.185594
Protein kinase C and casein kinase substrate in neurons protein 2	Pacsin2	2.02983	0.0283745	-0.163199
Platelet-activating factor acetylhydrolase IB subunit alpha	Pafah1b1	2.95764	0.0194519	-0.238837
Platelet-activating factor acetylhydrolase IB subunit beta	Pafah1b2	2.80232	0.0194519	-0.417707
Platelet-activating factor acetylhydrolase IB subunit gamma	Pafah1b3	1.71943	0.0422169	-0.435406
Non-specific serine/threonine protein kinase;Serine/threonine-protein kinase PAK 1	Pak1	3.07597	0.0194519	-0.34797
Serine/threonine-protein kinase PAK 2;PAK-2p27;PAK-2p34	Pak2	2.21669	0.0228412	-0.260664
Palladin	Palld	1.35732	0.0768543	-0.192425
Bifunctional 3-phosphoadenosine 5-phosphosulfate synthase 1;Sulfate adenylyltransferase;Adenylyl-sulfate kinase	Papss1	0.118646	0.804708	-0.0748786
Bifunctional 3-phosphoadenosine 5-phosphosulfate synthase 2;Sulfate adenylyltransferase;Adenylyl-sulfate kinase	Papss2	1.72768	0.0418128	-0.410636
Protein deglycase DJ-1	Park7	2.6556	0.0194519	-0.213884
Poly [ADP-ribose] polymerase 14	Parp14	0.916133	0.175415	-0.270536
	Parp4	2.52605	0.020206	-0.42537
Poly [ADP-ribose] polymerase 9	Parp9	0.115661	0.809456	-0.0635869
Alpha-parvin	Parva	2.13711	0.0251107	-0.287904
Phenazine biosynthesis-like domain-containing protein 2;Phenazine biosynthesis-like domain-containing protein 1	Pbld2;Pbld1	2.02183	0.0286905	-0.44692
Pterin-4-alpha-carbinolamine dehydratase	Pcbd1	0.074302	0.873037	-0.039912
Poly(rC)-binding protein 1	Pcbp1	2.64911	0.0194519	-0.27643
Poly(rC)-binding protein 2	Pcbp2	2.12836	0.0253546	-0.299173
Propionyl-CoA carboxylase alpha chain, mitochondrial	Pcca	1.2857	0.0864854	-0.330294
	Pcdh1	0.332878	0.539221	0.108611
Phosphoenolpyruvate carboxykinase, cytosolic [GTP]	Pck1	0.516778	0.379727	-0.269013
PEST proteolytic signal-containing nuclear protein	Pcnp	1.4075	0.0699019	-0.211433
Pyruvate carboxylase;Pyruvate carboxylase, mitochondrial	Pcx;Pc	0.260217	0.617925	-0.0745332
Choline-phosphate cytidylyltransferase A	Pcyt1a	1.49805	0.0592156	-0.240361
Ethanolamine-phosphate cytidylyltransferase	Pcyt2	1.83997	0.0356124	-0.441352
28 kDa heat- and acid-stable phosphoprotein	Pdap1	4.1082	0.0194519	-0.310157
Programmed cell death protein 10	Pdcd10	1.3045	0.0839697	-0.192417
Programmed cell death protein 5	Pdcd5	1.77889	0.0387015	-0.157533
Programmed cell death protein 6	Pdcd6	0.16108	0.74269	-0.0630912
Programmed cell death 6-interacting protein	Pdcd6ip	2.55283	0.020206	-0.37222
Phosducin-like protein 3	Pdcl3	2.46814	0.0202969	-0.341123
Pyruvate dehydrogenase E1 component subunit alpha, somatic form, mitochondrial	Pdha1	1.69362	0.0440249	-0.328251
Pyruvate dehydrogenase E1 component subunit beta, mitochondrial	Pdhb	1.89992	0.0328396	-0.609131
Pyruvate dehydrogenase protein X component, mitochondrial	Pdhx	0.590363	0.330004	-0.185367
Protein disulfide-isomerase A3	Pdia3	2.25713	0.0222211	-0.197205
Protein disulfide-isomerase A4	Pdia4	1.90951	0.0325517	-0.191687
Protein disulfide-isomerase A5	Pdia5	1.03708	0.138502	-0.218868
	Pdia6	1.17127	0.10707	-0.214772
PDZ and LIM domain protein 1	Pdlim1	2.39176	0.02062	-0.166322
PDZ and LIM domain protein 2	Pdlim2	0.685207	0.271812	-0.0940795
PDZ and LIM domain protein 5	Pdlim5	2.4112	0.02062	-0.240292
Sister chromatid cohesion protein PDS5 homolog A	Pds5a	2.97918	0.0194519	-0.527482
Pyridoxal-dependent decarboxylase domain-containing protein 1	Pdxdc1	1.74562	0.0409101	-0.261907
Pyridoxal kinase	Pdxk	2.63496	0.0194519	-0.486284
Phosphatidylethanolamine-binding protein 1;Hippocampal cholinergic neurostimulating peptide	Pebp1	1.88303	0.0335608	-0.147101
Peflin	Pef1	0.479348	0.407703	-0.0627822
Xaa-Pro dipeptidase	Pepd	0.402713	0.471702	-0.0449572
Peroxisomal biogenesis factor 19	Pex19	1.60165	0.0502901	-0.311097
Phosphoribosylformylglycinamidine synthase	Pfas	0.103028	0.827609	-0.0416635
Prefoldin subunit 1	Pfdn1	0.0377319	0.932525	-0.0223802
Prefoldin subunit 2	Pfdn2	0.111541	0.814752	-0.0542752
Prefoldin subunit 4	Pfdn4	0.524854	0.375145	-0.0918967
Prefoldin subunit 5	Pfdn5	1.93642	0.0316918	-0.187536
Prefoldin subunit 6	Pfdn6	1.56954	0.0526771	-0.152922
6-phosphofructo-2-kinase/fructose-2,6-bisphosphatase 4;6-phosphofructo-2-kinase;Fructose-2,6-bisphosphatase	Pfkfb4	2.20806	0.0230961	-0.352868
ATP-dependent 6-phosphofructokinase;ATP-dependent 6-phosphofructokinase, platelet type	Pfkp	2.17476	0.0238921	-0.285734
Profilin-1;Profilin	Pfn1	2.83551	0.0194519	-0.276029
Phosphoglycerate mutase 1	Pgam1	1.58746	0.0513055	-0.199045
6-phosphogluconate dehydrogenase, decarboxylating	Pgd	2.1457	0.0247863	-0.302081
Phosphoglycerate kinase 1;Phosphoglycerate kinase	Pgk1	2.96161	0.0194519	-0.291925
6-phosphogluconolactonase	Pgls	2.66814	0.0194519	-0.683605
Phosphoglucomutase-1	Pgm1;Pgm2	1.5745	0.0523193	-0.533443
Phosphoglucomutase-2	Pgm2	1.93383	0.0317298	-0.234246
Phosphoacetylglucosamine mutase	Pgm3	2.35231	0.0210138	-0.454926
Phosphoglycolate phosphatase	Pgp	1.23113	0.0949772	-0.147135
Membrane-associated progesterone receptor component 1	Pgrmc1	1.07308	0.12876	-0.229093
Membrane-associated progesterone receptor component 2	Pgrmc2	0.475829	0.410546	-0.225526
Phosphatase and actin regulator 4	Phactr4	1.47838	0.0615401	-0.262848
Prohibitin	Phb	2.25251	0.0222952	-0.694401
Prohibitin-2	Phb2	2.26675	0.0220913	-0.395424
PHD finger-like domain-containing protein 5A	Phf5a	1.29767	0.0849564	-0.128366
14 kDa phosphohistidine phosphatase	Phpt1	1.0928	0.123929	-0.125437
Phytanoyl-CoA dioxygenase, peroxisomal	Phyh	0.440679	0.43923	-0.168422
Phosphatidylinositol-binding clathrin assembly protein	Picalm	1.91872	0.0323172	-0.246171
Polymeric immunoglobulin receptor;Secretory component	Pigr	0.09262	0.842709	-0.0516371
Phosphatidylinositol transfer protein alpha isoform	Pitpna	1.79017	0.0383194	-0.207229
Phosphatidylinositol transfer protein beta isoform	Pitpnb	1.94047	0.0314849	-0.339388
Pyruvate kinase;Pyruvate kinase PKLR	Pklr	2.73493	0.0194519	-0.482574
	Pklr	0.258194	0.620483	-0.0730933
Pyruvate kinase PKM	Pkm	2.94359	0.0194519	-0.319765
	Pkp2	1.51774	0.0573531	-0.323621
Plakophilin-3	Pkp3	2.6453	0.0194519	-0.614909
Group XIIB secretory phospholipase A2-like protein	Pla2g12b	2.01238	0.0291572	-0.355509
Phospholipase A-2-activating protein	Plaa	0.948606	0.16496	-0.205293
Placenta-specific gene 8 protein	Plac8	0.720179	0.255193	0.305069
Phospholipase B1, membrane-associated;Phospholipase A2;Lysophospholipase	Plb1	1.82551	0.0361419	0.806369
Phospholipase B-like 1;Phospholipase B-like 1 chain A;Phospholipase B-like 1 chain B;Phospholipase B-like 1 chain C	Plbd1	1.44695	0.0651418	-0.311463
1-phosphatidylinositol 4,5-bisphosphate phosphodiesterase beta-3	Plcb3	1.78453	0.0384938	-0.201664
Plectin	Plec	1.97363	0.0304643	-0.201326
Pleckstrin homology domain-containing family A member 6	Plekha6	1.69027	0.0442101	-0.242101
Pleckstrin homology domain-containing family A member 7	Plekha7	1.23751	0.0942933	-0.317122
Plasminogen receptor (KT)	Plgrkt	0.918918	0.174886	-0.311646
Perilipin-3	Plin3	2.75629	0.0194519	-0.447637
Proteolipid protein 2	Plp2	0.412482	0.463559	0.0840408
Plastin-1	Pls1	2.39352	0.02062	-0.250962
Plastin-3	Pls3	1.86764	0.034359	-0.208774
Plexin-B2	Plxnb2	0.184038	0.712356	0.055597
Phosphomannomutase 2	Pmm2	2.21872	0.0227938	-0.260628
Probable hydrolase PNKD	Pnkd	2.91091	0.0194519	-0.448319
Pinin	Pnn	1.84882	0.0354174	-0.276056
Purine nucleoside phosphorylase	Pnp	2.37766	0.0206706	-0.277695
Purine nucleoside phosphorylase	Pnp2	1.63343	0.048011	-0.278611
Pyridoxine-5-phosphate oxidase	Pnpo	0.273865	0.602303	-0.0793974
Protein POF1B	Pof1b	0.428079	0.450479	-0.1387
Polymerase delta-interacting protein 3	Poldip3	2.09476	0.0259438	-0.301432
NADPH--cytochrome P450 reductase	Por	2.72396	0.0194519	-0.542812
Inorganic pyrophosphatase	Ppa1	3.46546	0.0194519	-0.309831
Inorganic pyrophosphatase 2, mitochondrial	Ppa2	2.16666	0.0241	-0.271146
Phosphopantothenate--cysteine ligase	Ppcs	2.79184	0.0194519	-0.595113
Peptidyl-prolyl cis-trans isomerase A;Peptidyl-prolyl cis-trans isomerase A, N-terminally processed;Peptidyl-prolyl cis-trans isomerase	Ppia;Gm5160	1.96293	0.0308917	-0.149896
Peptidyl-prolyl cis-trans isomerase B	Ppib	2.68152	0.0194519	-0.338895
Peptidyl-prolyl cis-trans isomerase D	Ppid	1.84661	0.0354994	-0.260409
Peptidyl-prolyl cis-trans isomerase F, mitochondrial	Ppif	1.46622	0.0629059	-0.324532
Peptidyl-prolyl cis-trans isomerase;Peptidyl-prolyl cis-trans isomerase H	Ppih	0.0617825	0.892932	0.0271647
Peptidyl-prolyl cis-trans isomerase-like 1	Ppil1	0.25653	0.622208	0.109728
Protein phosphatase 1A	Ppm1a	2.16197	0.0242008	-0.349149
Protein phosphatase 1G	Ppm1g	1.18829	0.103799	-0.337396
Serine/threonine-protein phosphatase PP1-alpha catalytic subunit	Ppp1ca	0.827489	0.208081	-0.148612
Serine/threonine-protein phosphatase PP1-beta catalytic subunit	Ppp1cb	1.87983	0.0337283	-0.378327
Serine/threonine-protein phosphatase PP1-gamma catalytic subunit	Ppp1cc	0.196386	0.696294	0.0832134
Protein phosphatase 1 regulatory subunit 12A	Ppp1r12a	1.30565	0.0838144	-0.138449
Protein phosphatase 1 regulatory subunit 14D	Ppp1r14d	0.423976	0.453249	-0.213059
Protein phosphatase 1 regulatory subunit 1B	Ppp1r1b	2.68202	0.0194519	-0.318226
Protein phosphatase 1 regulatory subunit 7	Ppp1r7	0.00404009	0.993535	0.00193293
Serine/threonine-protein phosphatase 2A catalytic subunit beta isoform	Ppp2cb	0.903659	0.179431	-0.120112
Serine/threonine-protein phosphatase 2A 65 kDa regulatory subunit A alpha isoform	Ppp2r1a	2.61401	0.0195996	-0.32314
Serine/threonine-protein phosphatase 2A 55 kDa regulatory subunit B alpha isoform;Serine/threonine-protein phosphatase 2A 55 kDa regulatory subunit B	Ppp2r2a	0.200193	0.691281	0.0905166
	Ppp2r5d	2.39021	0.02062	-0.551977
Serine/threonine-protein phosphatase 5;Serine/threonine-protein phosphatase	Ppp5c	0.033808	0.940092	-0.010486
Serine/threonine-protein phosphatase 6 regulatory subunit 3	Ppp6r3	1.55929	0.0534976	-0.14707
Palmitoyl-protein thioesterase 1	Ppt1	0.698578	0.265703	-0.280013
Proline-rich acidic protein 1	Prap1	0.0632018	0.89155	-0.0190695
Peroxiredoxin-1	Prdx1	1.78935	0.0383194	-0.154808
Peroxiredoxin-2	Prdx2	2.19984	0.0232008	-0.232028
Thioredoxin-dependent peroxide reductase, mitochondrial	Prdx3	1.53054	0.0560343	-0.341872
Peroxiredoxin-4	Prdx4	0.222453	0.663907	-0.0388182
Peroxiredoxin-5, mitochondrial	Prdx5	2.51797	0.020206	-0.254778
Peroxiredoxin-6	Prdx6	2.65376	0.0194519	-0.232974
Prolyl endopeptidase	Prep	0.916501	0.175385	-0.269191
Bone marrow proteoglycan;Eosinophil granule major basic protein	Prg2	0.290671	0.583464	0.132032
cAMP-dependent protein kinase catalytic subunit alpha;cAMP-dependent protein kinase catalytic subunit beta	Prkaca;Prkacb	1.10613	0.120881	-0.27563
cAMP-dependent protein kinase type I-alpha regulatory subunit;cAMP-dependent protein kinase type I-alpha regulatory subunit, N-terminally processed	Prkar1a	0.516831	0.379727	-0.148274
cAMP-dependent protein kinase type II-alpha regulatory subunit	Prkar2a	0.0421149	0.924484	0.0130817
Protein kinase C;Protein kinase C alpha type	Prkca	1.01119	0.145776	-0.240851
Protein kinase C delta type;Protein kinase C delta type regulatory subunit;Protein kinase C delta type catalytic subunit;Protein kinase C	Prkcd	1.42091	0.0682336	-0.326476
Glucosidase 2 subunit beta	Prkcsh	1.98773	0.0301391	-0.181339
Interferon-inducible double-stranded RNA-dependent protein kinase activator A	Prkra	1.83111	0.0359648	-0.311174
Protein arginine N-methyltransferase 1	Prmt1	0.943347	0.166453	-0.224881
Proline synthase co-transcribed bacterial homolog protein	Prosc	1.60938	0.0497479	-0.221318
Pre-mRNA-processing factor 19	Prpf19	0.840206	0.203142	-0.172699
U4/U6 small nuclear ribonucleoprotein Prp3	Prpf3	1.1099	0.120269	-0.287346
Pre-mRNA-processing factor 40 homolog A	Prpf40a	1.92065	0.0322927	-0.468532
Pre-mRNA-processing-splicing factor 8	Prpf8	0.115033	0.809825	-0.0608551
	Prps1l1	1.4301	0.0670778	-0.202337
Phosphoribosyl pyrophosphate synthase-associated protein 1	Prpsap1	0.574277	0.339999	-0.107707
Phosphoribosyl pyrophosphate synthase-associated protein 2	Prpsap2	1.72081	0.0421932	-0.444246
Proline-rich protein 15	Prr15	0.69683	0.266278	-0.0716378
Protein PRRC1	Prrc1	0.994247	0.15067	-0.321117
Protein PRRC2C	Prrc2c	2.1036	0.0258963	-0.342793
Anionic trypsin-2	Prss2	0.312004	0.56089	-0.157758
Prosaposin	Psap	2.58696	0.0200992	-0.273728
Proteasome subunit alpha type-1	Psma1	2.12651	0.0253815	-0.215899
Proteasome subunit alpha type-2	Psma2	2.81283	0.0194519	-0.352699
Proteasome subunit alpha type-3	Psma3	1.58701	0.0513055	-0.276463
Proteasome subunit alpha type-4;Proteasome subunit alpha type	Psma4	1.42106	0.0682336	-0.211261
Proteasome subunit alpha type-5	Psma5	2.66108	0.0194519	-0.283803
Proteasome subunit alpha type-6	Psma6	1.67593	0.0449846	-0.164177
Proteasome subunit alpha type-7	Psma7	2.20063	0.0232008	-0.195061
Proteasome subunit beta type-1	Psmb1	2.46662	0.0202969	-0.360379
Proteasome subunit beta type-10	Psmb10	0.664694	0.283558	-0.093699
Proteasome subunit beta type-2	Psmb2	0.855949	0.196688	-0.240049
Proteasome subunit beta type-3	Psmb3	1.28196	0.0869931	-0.400949
Proteasome subunit beta type-4	Psmb4	0.304377	0.569545	-0.0589773
Proteasome subunit beta type-5	Psmb5	0.85993	0.195281	-0.26149
Proteasome subunit beta type-6	Psmb6	0.946319	0.165544	-0.15027
Proteasome subunit beta type-7	Psmb7	2.57246	0.020206	-0.295275
Proteasome subunit beta type-8;Proteasome subunit beta type	Psmb8	0.784851	0.225371	0.428518
Proteasome subunit beta type-9	Psmb9	1.29014	0.0858159	0.497381
26S protease regulatory subunit 4	Psmc1	2.45871	0.0204349	-0.338303
26S protease regulatory subunit 7	Psmc2	1.11461	0.11932	-0.14383
26S protease regulatory subunit 6A	Psmc3	2.94727	0.0194519	-0.258336
26S protease regulatory subunit 6B	Psmc4	2.22255	0.0226686	-0.289927
26S protease regulatory subunit 8	Psmc5	2.07609	0.0264814	-0.193338
26S protease regulatory subunit 10B	Psmc6	1.90649	0.0325797	-0.188694
26S proteasome non-ATPase regulatory subunit 1	Psmd1	1.34395	0.0783566	-0.243138
26S proteasome non-ATPase regulatory subunit 10	Psmd10	2.11591	0.0255303	-0.340803
26S proteasome non-ATPase regulatory subunit 11	Psmd11	1.93376	0.0317298	-0.332617
26S proteasome non-ATPase regulatory subunit 12	Psmd12	1.95125	0.0312762	-0.233083
26S proteasome non-ATPase regulatory subunit 13	Psmd13	1.28991	0.0858159	-0.322358
26S proteasome non-ATPase regulatory subunit 2	Psmd2	1.62905	0.0482769	-0.325632
26S proteasome non-ATPase regulatory subunit 3	Psmd3	2.77166	0.0194519	-0.327148
26S proteasome non-ATPase regulatory subunit 4	Psmd4	2.2063	0.0231086	-0.196534
	Psmd4	0.129365	0.789003	-0.0386558
26S proteasome non-ATPase regulatory subunit 6	Psmd6	1.9238	0.0321786	-0.2527
26S proteasome non-ATPase regulatory subunit 7	Psmd7	2.11059	0.0256751	-0.279115
26S proteasome non-ATPase regulatory subunit 8	Psmd8	0.468503	0.415855	-0.139756
26S proteasome non-ATPase regulatory subunit 9	Psmd9	1.11256	0.119623	-0.0976261
Proteasome activator complex subunit 1	Psme1	2.07964	0.0264814	-0.192822
Proteasome activator complex subunit 2	Psme2	2.26981	0.0220913	-0.275196
Proline-serine-threonine phosphatase-interacting protein 2	Pstpip2	2.16362	0.0241789	-0.289717
Polypyrimidine tract-binding protein 1	Ptbp1	1.97386	0.0304643	-0.237297
Polypyrimidine tract-binding protein 3	Ptbp3	1.29269	0.0856713	-0.215413
Prostaglandin E synthase 2;Prostaglandin E synthase 2 truncated form	Ptges2	2.06855	0.0267877	-0.292251
Prostaglandin E synthase 3	Ptges3	2.34294	0.0211862	-0.1915
Prostaglandin reductase 1	Ptgr1	2.33254	0.021265	-0.352491
Prostaglandin reductase 2	Ptgr2	0.310577	0.562129	-0.112837
Prothymosin alpha;Prothymosin alpha, N-terminally processed;Thymosin alpha	Ptma	1.23891	0.094146	-0.187753
Parathymosin	Ptms	1.55019	0.0540859	-0.164202
Tyrosine-protein phosphatase non-receptor type 6	Ptpn6	0.571543	0.341737	-0.151796
Peptidyl-tRNA hydrolase 2, mitochondrial	Ptrh2	1.94415	0.0313404	-0.722896
Putative peptidyl-tRNA hydrolase PTRHD1	Ptrhd1	1.45188	0.0646271	-0.231153
Poly(U)-binding-splicing factor PUF60	Puf60	0.124971	0.795441	0.065477
Transcriptional activator protein Pur-alpha	Pura	2.13727	0.0251107	-0.488107
Transcriptional activator protein Pur-beta	Purb	1.00625	0.147339	-0.159227
Nectin-2	Pvrl2	1.51012	0.0581104	-0.271709
Paxillin	Pxn	1.86981	0.0342691	-0.509622
Apoptosis-associated speck-like protein containing a CARD	Pycard	1.83827	0.0356124	-0.132611
Pyrroline-5-carboxylate reductase 3	Pycrl	2.71166	0.0194519	-0.381916
Glycogen phosphorylase, brain form	Pygb	1.78079	0.0386174	-0.395947
	Qars	1.44766	0.0650906	-0.385392
Dihydropteridine reductase	Qdpr	3.09423	0.0194519	-0.269269
Ras-related protein Rab-10	Rab10	2.41407	0.02062	-0.356368
Ras-related protein Rab-11B;Ras-related protein Rab-11A	Rab11b;Rab11a	2.37836	0.0206706	-0.28028
Rab11 family-interacting protein 1	Rab11fip1	0.181304	0.716124	-0.0906824
Rab11 family-interacting protein 3	Rab11fip3	2.07799	0.0264814	-0.263357
Ras-related protein Rab-14	Rab14	1.91824	0.0323172	-0.212018
Ras-related protein Rab-18	Rab18	2.24286	0.0224147	-0.450006
Ras-related protein Rab-1A	Rab1A	1.69481	0.0439496	-0.198523
Ras-related protein Rab-1B	Rab1b	2.44099	0.0205834	-0.588561
Ras-related protein Rab-21	Rab21	0.999679	0.149271	-0.288252
Ras-related protein Rab-2A;Ras-related protein Rab-2B	Rab2a;Rab2b	1.60138	0.0502901	-0.215529
Ras-related protein Rab-35	Rab35	0.340126	0.532325	-0.111182
Ras-related protein Rab-5C	Rab5c	0.464663	0.418827	-0.0585817
Ras-related protein Rab-6A;Ras-related protein Rab-6B	Rab6a;Rab6b	0.857832	0.19601	-0.0848111
Ras-related protein Rab-7a	Rab7a	1.91868	0.0323172	-0.286386
Ras-related protein Rab-8A	Rab8a	0.869233	0.191906	-0.25421
Rab GTPase-binding effector protein 2	Rabep2	0.873406	0.190482	-0.268889
Ras-related C3 botulinum toxin substrate 1;Ras-related C3 botulinum toxin substrate 3	Rac1;Rac3	2.75249	0.0194519	-0.412386
UV excision repair protein RAD23 homolog B	Rad23b	1.88969	0.03325	-0.169402
mRNA export factor	Rae1	1.68741	0.0443426	-0.291704
Ras-related protein Ral-B	Ralb	2.33968	0.0211862	-0.366742
RNA-binding protein Raly	Raly	1.55758	0.053616	-0.183315
GTP-binding nuclear protein Ran	Ran;1700009N14Rik	2.52075	0.020206	-0.314917
Ran-specific GTPase-activating protein	Ranbp1	0.939107	0.167971	-0.116122
E3 SUMO-protein ligase RanBP2	Ranbp2	0.412222	0.463559	-0.148866
Ran-binding protein 3	Ranbp3	0.0630846	0.89155	-0.017021
Ran GTPase-activating protein 1	Rangap1	2.28003	0.0219908	-0.45031
Ras-related protein Rap-1b	Rap1b	1.55949	0.0534976	-0.42171
	Raph1	0.361746	0.509534	-0.072464
Arginine--tRNA ligase, cytoplasmic	Rars	2.84887	0.0194519	-0.440072
Histone-binding protein RBBP4	Rbbp4	1.59006	0.0511846	-0.221907
Histone-binding protein RBBP7	Rbbp7	1.24094	0.0937786	-0.14503
Ribokinase	Rbks	0.532949	0.369305	0.193664
RNA-binding protein 14	Rbm14	0.371404	0.500252	-0.116819
Splicing factor 45	Rbm17	0.217218	0.670217	-0.0739249
RNA-binding protein 25	Rbm25	1.00091	0.149057	-0.283709
RNA-binding protein 27	Rbm27	0.216115	0.671574	-0.0660525
RNA-binding protein 3	Rbm3	0.533271	0.369249	0.233433
RNA-binding protein 39	Rbm39	2.16328	0.0241789	-0.385382
RNA-binding protein 47	Rbm47	1.2317	0.0949772	-0.142942
RNA-binding protein 8A	Rbm8a	1.27026	0.0890209	-0.138377
RNA-binding motif protein, X chromosome;RNA-binding motif protein, X chromosome, N-terminally processed	Rbmx	2.4382	0.0205834	-0.38452
RNA binding motif protein, X-linked-like-1	Rbmxl1	0.520373	0.377701	-0.0889235
Retinol-binding protein 2	Rbp2	3.35656	0.0194519	-0.307087
Regulator of chromosome condensation	Rcc1	0.278556	0.597416	-0.0855186
Protein RCC2	Rcc2	0.929747	0.170812	-0.355435
Retinol dehydrogenase 11	Rdh11	0.994111	0.15067	-0.457651
Retinol dehydrogenase 7	Rdh7	2.39057	0.02062	-0.819074
Receptor expression-enhancing protein	Reep5	0.55048	0.357226	-0.128798
Receptor expression-enhancing protein 6	Reep6	2.42279	0.02062	-0.356895
Regenerating islet-derived protein 3-beta;Regenerating islet-derived protein 3-beta 16.5 kDa form;Regenerating islet-derived protein 3-beta 15 kDa form	Reg3b	0.232741	0.65073	-0.206173
Regenerating islet-derived protein 3-gamma;Regenerating islet-derived protein 3-gamma 16.5 kDa form;Regenerating islet-derived protein 3-gamma 15 kDa form	Reg3g	0.0920996	0.843307	-0.0773002
Regenerating islet-derived protein 4	Reg4	0.029247	0.948661	-0.0118125
Protein RER1	Rer1	0.698669	0.265703	0.136239
All-trans-retinol 13,14-reductase	Retsat	1.56811	0.052803	-0.724868
Riboflavin kinase	Rfk	1.31035	0.0831095	-0.186218
Transforming protein RhoA	Rhoa	3.2457	0.0194519	-0.431311
Rho-related GTP-binding protein RhoC	Rhoc	3.92717	0.0194519	-0.897896
Rho-related GTP-binding protein RhoG	Rhog	2.50187	0.020206	-0.410212
Rhophilin-2	Rhpn2	0.00949579	0.983444	0.00326729
Receptor-interacting serine/threonine-protein kinase 1	Ripk1	1.03785	0.138357	-0.288534
Receptor-interacting serine/threonine-protein kinase 3	Ripk3	0.0652711	0.888791	0.0266302
Regulator of microtubule dynamics protein 3	Rmdn3	0.0410299	0.925912	-0.0226668
E3 ubiquitin-protein ligase RNF114	Rnf114	0.697866	0.265809	-0.198165
E3 ubiquitin-protein ligase RNF213	Rnf213	0.27994	0.595832	-0.105937
Ribonuclease inhibitor	Rnh1	2.26335	0.0220913	-0.273661
Aminopeptidase B	Rnpep	2.02056	0.0287339	-0.247349
RNA-binding protein with serine-rich domain 1	Rnps1	0.0622747	0.892352	0.0228092
Rho-associated protein kinase 1	Rock1	0.0104469	0.981755	-0.00296821
Rho-associated protein kinase	Rock2	0.146633	0.76434	-0.0340071
Ribose-5-phosphate isomerase	Rpia	1.86182	0.0346169	-0.214374
60S ribosomal protein L10;60S ribosomal protein L10-like	Rpl10;Rpl10l	2.34182	0.0211862	-0.258992
Ribosomal protein;60S ribosomal protein L10a	Rpl10a	2.57143	0.020206	-0.41159
60S ribosomal protein L11	Rpl11;Gm10036	2.26075	0.0220913	-0.248571
60S ribosomal protein L12	Rpl12;Gm16519	1.9486	0.0313404	-0.251896
60S ribosomal protein L13	Rpl13	2.05284	0.0274113	-0.203323
60S ribosomal protein L13a	Rpl13a	2.28205	0.0219804	-0.250238
60S ribosomal protein L14	Rpl14	1.44962	0.0648554	-0.162231
60S ribosomal protein L15	Rpl15	2.63759	0.0194519	-0.338681
60S ribosomal protein L17	Rpl17	2.34776	0.021094	-0.216192
60S ribosomal protein L18	Rpl18	2.24286	0.0224147	-0.245456
60S ribosomal protein L18a	Rpl18a	1.5357	0.055521	-0.146928
60S ribosomal protein L19;Ribosomal protein L19	Rpl19	2.47128	0.0202969	-0.373399
60S ribosomal protein L21	Rpl21	2.26642	0.0220913	-0.264012
60S ribosomal protein L22	Rpl22	2.59589	0.0200324	-0.239133
60S ribosomal protein L22-like 1	Rpl22l1	0.253005	0.626619	-0.158482
60S ribosomal protein L23	Rpl23	1.37367	0.0746753	-0.192861
60S ribosomal protein L23a	Rpl23a	3.13886	0.0194519	-0.295876
60S ribosomal protein L24	Rpl24	1.71118	0.0427597	-0.160004
60S ribosomal protein L26	Rpl26	2.52805	0.020206	-0.277927
60S ribosomal protein L27	Rpl27	0.611199	0.315878	-0.0895798
60S ribosomal protein L27a	Rpl27a	1.64156	0.0475015	-0.203387
60S ribosomal protein L28	Rpl28	2.31385	0.0214413	-0.211811
60S ribosomal protein L3	Rpl3	2.37619	0.0206706	-0.257798
60S ribosomal protein L30	Rpl30	1.80432	0.0375233	-0.195933
60S ribosomal protein L31	Rpl31	1.24883	0.0925869	-0.135586
60S ribosomal protein L32	Rpl32	2.23889	0.0224429	-0.233089
60S ribosomal protein L34	Rpl34	2.95698	0.0194519	-0.229549
60S ribosomal protein L35	Rpl35;Gm10269	2.38757	0.02062	-0.29847
60S ribosomal protein L35a	Rpl35a	1.9699	0.0306442	-0.260902
60S ribosomal protein L36	Rpl36	1.99389	0.0299615	-0.28719
60S ribosomal protein L36a	Rpl36a	0.969568	0.158437	-0.156948
60S ribosomal protein L37	Rpl37	1.77652	0.0388138	-0.280951
60S ribosomal protein L37a	Rpl37a	2.16107	0.0242114	-0.222488
60S ribosomal protein L38	Rpl38	2.29789	0.0217897	-0.215702
60S ribosomal protein L39	Rpl39	1.63938	0.0476696	-0.260794
60S ribosomal protein L4	Rpl4	3.2737	0.0194519	-0.348563
60S ribosomal protein L5	Rpl5	2.54389	0.020206	-0.302513
60S ribosomal protein L6	Rpl6	2.22229	0.0226686	-0.234612
60S ribosomal protein L7	Rpl7	2.52261	0.020206	-0.355433
60S ribosomal protein L7a	Rpl7a	1.59934	0.0504795	-0.161378
60S ribosomal protein L8	Rpl8	2.32727	0.0212807	-0.258364
60S ribosomal protein L9	Rpl9	2.12962	0.0253213	-0.250656
60S acidic ribosomal protein P0	Rplp0	2.20914	0.0230961	-0.429017
60S acidic ribosomal protein P1	Rplp1	2.65048	0.0194519	-0.300795
60S acidic ribosomal protein P2	Rplp2	2.51149	0.020206	-0.229681
Dolichyl-diphosphooligosaccharide--protein glycosyltransferase subunit 1	Rpn1	2.71184	0.0194519	-0.325855
Dolichyl-diphosphooligosaccharide--protein glycosyltransferase subunit 2	Rpn2	0.314455	0.558334	-0.144195
40S ribosomal protein S10	Rps10	2.87051	0.0194519	-0.24793
40S ribosomal protein S11	Rps11	2.34293	0.0211862	-0.206877
40S ribosomal protein S12	Rps12	2.30408	0.0216523	-0.259474
40S ribosomal protein S13	Rps13	2.22624	0.0225832	-0.274466
40S ribosomal protein S14	Rps14	2.32214	0.0213383	-0.208152
40S ribosomal protein S15	Rps15	2.41926	0.02062	-0.298112
40S ribosomal protein S15a	Rps15a	1.91629	0.0324113	-0.26433
40S ribosomal protein S16	Rps16	1.80557	0.0374577	-0.219024
40S ribosomal protein S17	Rps17	2.99072	0.0194519	-0.285237
40S ribosomal protein S18	Rps18;Gm10260	1.87356	0.0340554	-0.19254
40S ribosomal protein S19	Rps19	1.98458	0.0302339	-0.18555
40S ribosomal protein S2	Rps2;Gm8225	1.92658	0.0320735	-0.344789
40S ribosomal protein S20	Rps20	2.63774	0.0194519	-0.37166
40S ribosomal protein S21	Rps21	2.48077	0.0202969	-0.220643
40S ribosomal protein S23	Rps23	2.67512	0.0194519	-0.310439
40S ribosomal protein S24	Rps24	1.80215	0.037627	-0.277336
40S ribosomal protein S25	Rps25	1.58235	0.0517159	-0.164355
40S ribosomal protein S26	Rps26	0.291001	0.583332	-0.0383004
40S ribosomal protein S27	Rps27	0.143329	0.768274	0.120213
Ubiquitin-40S ribosomal protein S27a;Ubiquitin;40S ribosomal protein S27a	Rps27a	1.40759	0.0699019	-0.1117
40S ribosomal protein S27-like;40S ribosomal protein S27	Rps27l	2.02185	0.0286905	-0.231318
40S ribosomal protein S28	Rps28	1.83823	0.0356124	-0.195351
40S ribosomal protein S29	Rps29	0.679362	0.274986	-0.2283
40S ribosomal protein S3	Rps3	1.55046	0.0540859	-0.204379
40S ribosomal protein S3a	Rps3a	2.23373	0.0224429	-0.253314
40S ribosomal protein S4, X isoform;40S ribosomal protein S4	Rps4x;Gm15013	2.32829	0.0212807	-0.297999
40S ribosomal protein S5;40S ribosomal protein S5, N-terminally processed	Rps5	2.20207	0.0232008	-0.81579
40S ribosomal protein S6	Rps6	2.20906	0.0230961	-0.261053
Ribosomal protein S6 kinase;Ribosomal protein S6 kinase alpha-1	Rps6ka1	2.27008	0.0220913	-0.302407
40S ribosomal protein S7	Rps7;Gm9493	2.0761	0.0264814	-0.364585
40S ribosomal protein S8	Rps8	2.46726	0.0202969	-0.250509
40S ribosomal protein S9	Rps9	1.46918	0.0625858	-0.190899
40S ribosomal protein SA	Rpsa	1.1749	0.10641	-0.148455
Ribosome-binding protein 1	Rrbp1	1.67497	0.0450391	-0.20294
Ribosomal L1 domain-containing protein 1	Rsl1d1	1.60207	0.0502901	-0.509881
tRNA-splicing ligase RtcB homolog	Rtcb	2.38578	0.02062	-0.255102
Reticulon;Reticulon-1	Rtn1	1.45224	0.0646271	-0.363986
Reticulon-3	Rtn3	1.416	0.0688786	-0.209925
RuvB-like 1	Ruvbl1	2.26049	0.0220913	-0.623701
RuvB-like 2	Ruvbl2	0.471866	0.413528	-0.12227
Protein S100-A10	S100a10	1.95922	0.0310332	-0.224374
Protein S100-A11	S100a11	0.686568	0.271129	-0.0867325
Protein S100-A13	S100a13	1.39084	0.0722717	-0.195279
Protein S100-A6	S100a6	1.9518	0.0312762	-0.155771
Phosphatidylinositide phosphatase SAC1	Sacm1l	1.37367	0.0746753	-0.238534
SUMO-activating enzyme subunit 1;SUMO-activating enzyme subunit 1, N-terminally processed	Sae1	1.55301	0.0539304	-0.383892
Scaffold attachment factor B1	Safb	1.66634	0.0456178	-0.205571
Deoxynucleoside triphosphate triphosphohydrolase SAMHD1	Samhd1	2.17879	0.0237511	-0.411176
Histone deacetylase complex subunit SAP18	Sap18	0.852216	0.197862	-0.168645
GTP-binding protein SAR1b	Sar1b	2.92372	0.0194519	-0.649353
Specifically androgen-regulated gene protein	Sarg	0.0686737	0.883566	-0.0241221
SAP domain-containing ribonucleoprotein	Sarnp	0.268643	0.608298	-0.0639774
Serine--tRNA ligase, cytoplasmic	Sars	2.6243	0.0194951	-0.31235
U4/U6.U5 tri-snRNP-associated protein 1	Sart1	1.61799	0.0490031	-0.21406
Squamous cell carcinoma antigen recognized by T-cells 3	Sart3	1.31912	0.0818395	-0.202931
Ribosome maturation protein SBDS	Sbds	1.29214	0.0857122	-0.140607
Secretory carrier-associated membrane protein 2	Scamp2	0.82241	0.209978	-0.165497
Sec1 family domain-containing protein 1	Scfd1	1.7107	0.0427635	-0.392778
Adseverin	Scin	1.23507	0.0945495	-0.139037
Non-specific lipid-transfer protein	Scp2	2.75783	0.0194519	-0.360857
Retinoid-inducible serine carboxypeptidase	Scpep1	0.903778	0.179431	-0.22163
Secernin-2	Scrn2	0.0111976	0.980522	0.00531077
Secretin	Sct	2.85229	0.0194519	-0.275959
Syntenin-1	Sdcbp	1.1053	0.121024	-0.258805
Stromal cell-derived factor 2	Sdf2	3.57755	0.0194519	-0.59586
Stromal cell-derived factor 2-like protein 1	Sdf2l1	1.82006	0.0364742	-0.381893
45 kDa calcium-binding protein	Sdf4	0.256678	0.622208	0.110116
Succinate dehydrogenase [ubiquinone] flavoprotein subunit, mitochondrial	Sdha	2.32614	0.0212807	-0.357801
Succinate dehydrogenase [ubiquinone] iron-sulfur subunit, mitochondrial	Sdhb	2.61893	0.0195032	-0.334417
Succinate dehydrogenase cytochrome b560 subunit, mitochondrial	Sdhc	2.71407	0.0194519	-0.489738
Protein SEC13 homolog	Sec13	2.23562	0.0224429	-0.237819
SEC14-like protein 2	Sec14l2	2.45021	0.0205834	-0.513375
	Sec16a	0.126934	0.792641	-0.0363738
Protein transport protein Sec16B	Sec16b	0.214431	0.672789	0.0698252
Vesicle-trafficking protein SEC22b	Sec22b	1.19318	0.102869	-0.286523
Protein transport protein Sec23A	Sec23a	1.66407	0.0457265	-0.377207
Protein transport protein Sec23B	Sec23b	1.84373	0.0355439	-0.419937
SEC23-interacting protein	Sec23ip	1.63323	0.048011	-0.336703
Protein transport protein Sec24A	Sec24a	1.43271	0.0668352	-0.384529
	Sec24b	1.44573	0.0652686	-0.192469
	Sec24c	1.43197	0.0668562	-0.238146
	Sec24d	2.87844	0.0194519	-0.514124
Protein transport protein Sec31A	Sec31a	2.70241	0.0194519	-0.337506
Protein transport protein Sec31B	Sec31b	1.54079	0.0549234	-0.304072
Protein transport protein Sec61 subunit beta	Sec61b;Gm10320	0.799333	0.219144	-0.230112
Translocation protein SEC62	Sec62	3.855	0.0194519	-0.611514
Selenium-binding protein 1;Selenium-binding protein 2	Selenbp1;Selenbp2	1.4199	0.0683338	-0.391161
Semaphorin-4B	Sema4b	0.936949	0.168692	0.197685
15 kDa selenoprotein	Sep15	0.452966	0.428544	-0.280384
Selenide, water dikinase 2	Sephs2	3.34268	0.0194519	-0.729142
Septin-11	Sept11	0.251169	0.628612	-0.111488
Septin-5	Sept5	2.91538	0.0194519	-0.324108
Septin-7	Sept7	2.32132	0.0213383	-0.259648
Septin-9	Sept9	2.55419	0.020206	-0.27963
Plasminogen activator inhibitor 1 RNA-binding protein	Serbp1	3.00547	0.0194519	-0.253951
Serine hydrolase-like protein	Serhl	2.15888	0.0242935	-0.406735
Alpha-1-antitrypsin 1-1;Alpha-1-antitrypsin 1-3	Serpina1a;Serpina1c	0.77979	0.227172	-0.276179
Alpha-1-antitrypsin 1-2	Serpina1b	2.53337	0.020206	-0.517798
Alpha-1-antitrypsin 1-4	Serpina1d	0.909414	0.177668	-0.372299
Alpha-1-antitrypsin 1-5	Serpina1e	0.107518	0.820308	-0.0412506
Serine protease inhibitor A3K	Serpina3k	1.84568	0.0355082	-0.308289
Leukocyte elastase inhibitor A	Serpinb1a	2.50337	0.020206	-0.302798
Serpin B6	Serpinb6;Serpinb6a	2.44461	0.0205834	-0.219685
	Serpinb9c;Serpinb9b	1.38701	0.0727909	-0.64643
Antithrombin-III	Serpinc1	0.214547	0.672789	0.0893614
Protein SET	Set	2.30241	0.0216523	-0.231061
Histone-lysine N-methyltransferase setd3	Setd3	1.87666	0.0339344	-0.291856
Splicing factor 1	Sf1	2.38845	0.02062	-0.269903
Splicing factor 3A subunit 1	Sf3a1	1.25667	0.0912826	-0.246612
Splicing factor 3A subunit 2	Sf3a2	0.807875	0.215733	-0.12654
Splicing factor 3A subunit 3	Sf3a3	1.68959	0.0442101	-0.33888
Splicing factor 3B subunit 1	Sf3b1	0.436341	0.442994	-0.236992
	Sf3b2	0.483212	0.404558	-0.083963
Splicing factor 3B subunit 3	Sf3b3	0.37982	0.492826	0.141406
Splicing factor 3B subunit 4	Sf3b4	0.276193	0.599719	-0.042745
Splicing factor 3B subunit 6	Sf3b6	0.459543	0.422826	0.221987
14-3-3 protein sigma	Sfn	1.56191	0.0533672	-0.130616
Splicing factor, proline- and glutamine-rich	Sfpq	1.01339	0.145467	-0.155949
Sideroflexin-1	Sfxn1	1.84055	0.0356124	-0.402571
Sphingosine-1-phosphate lyase 1	Sgpl1	1.69959	0.0436921	-0.511046
Small glutamine-rich tetratricopeptide repeat-containing protein alpha	Sgta	2.992	0.0194519	-0.286129
SH3 domain-binding glutamic acid-rich-like protein	Sh3bgrl	0.311583	0.561131	-0.139782
SH3 domain-binding glutamic acid-rich-like protein 3	Sh3bgrl3	0.170275	0.729708	0.026223
Endophilin-A2	Sh3gl1	2.26567	0.0220913	-0.42115
Endophilin-B1	Sh3glb1	0.103316	0.827467	-0.036164
Serine hydroxymethyltransferase, cytosolic;Serine hydroxymethyltransferase	Shmt1	2.283	0.0219804	-0.363173
Serine hydroxymethyltransferase	Shmt2	2.10284	0.0258963	-0.458794
Sialate O-acetylesterase;Sialate O-acetylesterase small subunit;Sialate O-acetylesterase large subunit	Siae	1.28518	0.0864854	-0.238636
	Sis	0.471687	0.413528	-0.0700402
Superkiller viralicidic activity 2-like 2	Skiv2l2	0.188905	0.706218	0.0752666
S-phase kinase-associated protein 1	Skp1	2.35546	0.0209547	-0.326696
Solute carrier family 13 member 2	Slc13a2	0.503077	0.390071	0.158205
Solute carrier family 15 member 1	Slc15a1	0.246163	0.634234	0.0449293
Monocarboxylate transporter 1	Slc16a1	2.40896	0.02062	-0.274798
Solute carrier family 22 member 18	Slc22a18	2.13032	0.0253213	-0.318634
Tricarboxylate transport protein, mitochondrial	Slc25a1	3.14095	0.0194519	-0.846789
Mitochondrial dicarboxylate carrier	Slc25a10	0.386985	0.486378	-0.171069
Mitochondrial 2-oxoglutarate/malate carrier protein	Slc25a11	1.83876	0.0356124	-0.439255
Mitochondrial ornithine transporter 1	Slc25a15	3.41543	0.0194519	-0.583206
Mitochondrial glutamate carrier 1	Slc25a22	3.66449	0.0194519	-0.851536
Calcium-binding mitochondrial carrier protein SCaMC-1	Slc25a24	2.02973	0.0283745	-0.53841
Phosphate carrier protein, mitochondrial	Slc25a3	2.31165	0.0214413	-0.497578
ADP/ATP translocase 2;ADP/ATP translocase 2, N-terminally processed	Slc25a5	2.70776	0.0194519	-0.400196
Solute carrier family 26 member 6	Slc26a6	1.01333	0.145467	-0.187421
Long-chain fatty acid transport protein 4	Slc27a4	1.24673	0.0927632	-0.318762
Solute carrier family 2, facilitated glucose transporter member 2	Slc2a2	4.75961	0.0151485	-0.857016
Sodium-dependent phosphate transport protein 2B	Slc34a2	0.326913	0.545446	0.0995718
Neutral and basic amino acid transport protein rBAT	Slc3a1	0.0275961	0.950014	0.00531306
4F2 cell-surface antigen heavy chain	Slc3a2	2.91911	0.0194519	-0.360194
Large neutral amino acids transporter small subunit 4	Slc43a2	1.51126	0.0580097	-0.391534
Organic solute transporter subunit beta	Slc51b	1.59593	0.0506424	0.53525
Sodium/glucose cotransporter 1	Slc5a1	0.242811	0.636812	-0.0344082
Sodium-dependent neutral amino acid transporter B(0)AT1	Slc6a19	0.197902	0.694554	0.0402115
Y+L amino acid transporter 1	Slc7a7	2.82629	0.0194519	-0.352761
Large neutral amino acids transporter small subunit 2	Slc7a8	2.93291	0.0194519	-0.510748
Sodium/hydrogen exchanger	Slc9a3	0.0750408	0.871976	-0.050208
Na(+)/H(+) exchange regulatory cofactor NHE-RF1	Slc9a3r1	1.65249	0.0466397	-0.163862
SRA stem-loop-interacting RNA-binding protein, mitochondrial	Slirp	0.304184	0.569545	-0.123892
STE20-like serine/threonine-protein kinase	Slk	0.7226	0.254094	0.172704
SAFB-like transcription modulator	Sltm	0.404794	0.469973	-0.138679
Stromal membrane-associated protein 1	Smap1	1.25515	0.0915306	-0.413086
Stromal membrane-associated protein 2	Smap2	0.687459	0.270754	-0.163498
Transcription activator BRG1	Smarca4	0.244639	0.6348	-0.071989
SWI/SNF-related matrix-associated actin-dependent regulator of chromatin subfamily A member 5	Smarca5	1.63271	0.048011	-0.40854
SWI/SNF complex subunit SMARCC2	Smarcc2	1.24667	0.0927632	-0.338157
SWI/SNF-related matrix-associated actin-dependent regulator of chromatin subfamily E member 1	Smarce1	0.545925	0.36035	-0.173533
Structural maintenance of chromosomes protein 1A	Smc1a	1.46829	0.0626603	-0.396277
Structural maintenance of chromosomes protein 3	Smc3	0.369908	0.501425	-0.119575
Structural maintenance of chromosomes protein;Structural maintenance of chromosomes protein 4	Smc4	2.23613	0.0224429	-0.774781
	Smim20	3.60709	0.0194519	-0.464841
Small integral membrane protein 24	Smim24	0.0956575	0.838476	-0.0169732
Survival of motor neuron-related-splicing factor 30	Smndc1	2.43798	0.0205834	-0.292772
WD40 repeat-containing protein SMU1;WD40 repeat-containing protein SMU1, N-terminally processed	Smu1	0.868144	0.19226	-0.163868
Synaptosomal-associated protein;Synaptosomal-associated protein 23	Snap23	0.0580633	0.898877	0.0217001
Synaptosomal-associated protein 29	Snap29	3.23835	0.0194519	-0.72524
Staphylococcal nuclease domain-containing protein 1	Snd1	1.96103	0.0309863	-0.210475
U5 small nuclear ribonucleoprotein 200 kDa helicase	Snrnp200	1.35187	0.0773796	-0.452132
U5 small nuclear ribonucleoprotein 40 kDa protein	Snrnp40	0.517475	0.379727	-0.133035
U1 small nuclear ribonucleoprotein 70 kDa	Snrnp70	0.992886	0.150991	-0.147139
U1 small nuclear ribonucleoprotein A	Snrpa;Gm5145	0.719004	0.255724	-0.141353
U2 small nuclear ribonucleoprotein A	Snrpa1	0.804666	0.21689	-0.222859
Small nuclear ribonucleoprotein-associated protein B;Small nuclear ribonucleoprotein-associated protein N	Snrpb;Snrpn	0.802686	0.217599	-0.138634
U2 small nuclear ribonucleoprotein B	Snrpb2	0.812924	0.214194	-0.161036
U1 small nuclear ribonucleoprotein C	Snrpc	1.84438	0.0355317	-0.288432
Small nuclear ribonucleoprotein Sm D1	Snrpd1	1.73358	0.041553	-0.180084
Small nuclear ribonucleoprotein Sm D2	Snrpd2	2.18153	0.0236535	-0.277952
Small nuclear ribonucleoprotein Sm D3	Snrpd3	0.629194	0.305273	-0.130872
Small nuclear ribonucleoprotein F	Snrpf	0.164702	0.737637	0.0596772
SNW domain-containing protein 1	Snw1	0.135622	0.779659	-0.0543453
Sorting nexin-1	Snx1	0.180742	0.716157	0.0715929
Sorting nexin-12	Snx12	0.0600487	0.89564	0.0325567
Sorting nexin-2	Snx2	1.56022	0.0534976	-0.217472
Sorting nexin-3	Snx3	2.26202	0.0220913	-0.225149
Sorting nexin-4	Snx4	3.18129	0.0194519	-0.40824
Sorting nexin-5	Snx5	1.88891	0.033264	-0.491708
Sorting nexin-6;Sorting nexin-6, N-terminally processed	Snx6	1.5729	0.0524164	-0.213268
Sorting nexin-7	Snx7	2.64766	0.0194519	-0.508673
Sorting nexin-9	Snx9	2.84172	0.0194519	-0.357478
Sterol O-acyltransferase 2	Soat2	2.40631	0.02062	-0.514552
Superoxide dismutase [Cu-Zn]	Sod1	3.00922	0.0194519	-0.204581
Superoxide dismutase [Mn], mitochondrial	Sod2	2.48886	0.0202566	-0.27816
Protein SON	Son	0.0665635	0.887439	0.027894
Sorbitol dehydrogenase	Sord	2.14879	0.024662	-0.332023
Transcription factor Sp1	Sp1	1.29945	0.0846818	-0.19272
C-Jun-amino-terminal kinase-interacting protein 4	Spag9	1.58891	0.0512255	-0.208225
Spermatogenesis-associated protein 5;Katanin p60 ATPase-containing subunit A-like 2	Spata5;Katnal2	1.0453	0.136195	0.617821
Signal peptidase complex subunit 2	Spcs2	0.713875	0.258515	-0.180782
Serine protease inhibitor Kazal-type 3	Spink3	0.755155	0.238594	-0.239502
Kunitz-type protease inhibitor 1	Spint1	0.0628024	0.891699	-0.03264
Sepiapterin reductase	Spr	2.42083	0.02062	-0.645039
Small proline-rich protein 2A;Small proline-rich protein 2A3	Sprr2a;Sprr2a3	0.626234	0.306614	-0.211754
Spectrin alpha chain, non-erythrocytic 1	Sptan1	2.2642	0.0220913	-0.204293
Spectrin beta chain, non-erythrocytic 1	Sptbn1	2.18867	0.0236139	-0.240221
Serine palmitoyltransferase 2	Sptlc2	0.899034	0.180743	-0.178729
Sulfide:quinone oxidoreductase, mitochondrial	Sqrdl	1.60502	0.0500125	-0.48418
Neuronal proto-oncogene tyrosine-protein kinase Src	Src	0.555128	0.354055	-0.180919
Sorcin	Sri	1.54681	0.0543623	-0.141952
Signal recognition particle 14 kDa protein;Signal recognition particle 14 kDa protein, N-terminally processed	Srp14	0.528619	0.372346	-0.100196
Signal recognition particle 19 kDa protein	Srp19	0.973728	0.157144	-0.123093
Signal recognition particle 54 kDa protein	Srp54;Srp54c	3.23366	0.0194519	-0.534052
Signal recognition particle subunit SRP68	Srp68	0.797072	0.220145	-0.194345
Signal recognition particle subunit SRP72	Srp72	0.595526	0.326301	-0.136756
Signal recognition particle 9 kDa protein	Srp9	0.242248	0.637306	-0.103678
Serine/arginine repetitive matrix protein 1	Srrm1	0.291172	0.583332	-0.0965391
Serine/arginine repetitive matrix protein 2	Srrm2	1.61859	0.0490005	-0.270556
Serrate RNA effector molecule homolog	Srrt	1.51985	0.0571761	-0.260028
Serine/arginine-rich splicing factor 1	Srsf1	1.12063	0.11802	-0.129666
Serine/arginine-rich splicing factor 10	Srsf10	0.30364	0.569951	-0.16565
	Srsf11	1.44447	0.0654018	-0.324877
Serine/arginine-rich splicing factor 2	Srsf2	1.19112	0.103281	-0.145252
Serine/arginine-rich splicing factor 3	Srsf3;Gm12355	0.488219	0.40131	-0.0716681
Serine/arginine-rich splicing factor 5	Srsf5	2.08234	0.0264814	-0.295118
Serine/arginine-rich splicing factor 6	Srsf6	2.54563	0.020206	-0.276415
Serine/arginine-rich splicing factor 7	Srsf7	1.26814	0.0893163	-0.300142
Sulfiredoxin-1	Srxn1	1.18208	0.105058	-0.217826
Lupus La protein homolog	Ssb	0.779865	0.227172	-0.171335
Single-stranded DNA-binding protein;Single-stranded DNA-binding protein, mitochondrial	Ssbp1	0.742554	0.245036	-0.18801
Translocon-associated protein subunit alpha	Ssr1	1.33232	0.0799009	-0.504393
Translocon-associated protein subunit delta	Ssr4	2.6726	0.0194519	-0.588206
FACT complex subunit SSRP1	Ssrp1	0.575925	0.339117	-0.180457
Hsc70-interacting protein	St13	2.56298	0.020206	-0.223301
Suppressor of tumorigenicity 14 protein homolog	St14	1.45475	0.064312	-0.31692
CMP-N-acetylneuraminate-beta-galactosamide-alpha-2,3-sialyltransferase 4	St3gal4	1.88075	0.0336977	-0.320991
Signal transducing adapter molecule 2	Stam2	1.08158	0.126626	-0.226952
PCTP-like protein	Stard10	0.0994985	0.832724	0.0242667
Signal transducer and activator of transcription;Signal transducer and activator of transcription 1	Stat1	0.639558	0.298985	-0.325302
Signal transducer and activator of transcription 3;Signal transducer and activator of transcription	Stat3	1.44195	0.0656704	-0.348447
Stress-induced-phosphoprotein 1	Stip1	2.77448	0.0194519	-0.232909
Serine/threonine-protein kinase 10	Stk10	1.32964	0.0802659	-0.149922
Serine/threonine-protein kinase 24;Serine/threonine-protein kinase 24 35 kDa subunit;Serine/threonine-protein kinase 24 12 kDa subunit	Stk24	0.721988	0.254292	-0.120294
Stathmin	Stmn1	0.063472	0.89155	0.0472352
Stathmin-2	Stmn2	0.414287	0.462138	-0.172159
Serine-threonine kinase receptor-associated protein	Strap	1.5961	0.0506424	-0.216949
Striatin	Strn	0.377264	0.494913	-0.146432
Syntaxin-12	Stx12	2.53631	0.020206	-0.337959
Syntaxin-7	Stx7	0.0465239	0.917736	0.0175334
Syntaxin-binding protein 2	Stxbp2	1.49738	0.0592156	-0.281045
Syntaxin-binding protein 3	Stxbp3	1.38713	0.0727909	-0.360767
Activated RNA polymerase II transcriptional coactivator p15	Sub1	2.62841	0.0194519	-0.295895
Succinyl-CoA ligase [ADP-forming] subunit beta, mitochondrial	Sucla2	2.65888	0.0194519	-0.563583
Succinyl-CoA ligase [ADP/GDP-forming] subunit alpha, mitochondrial	Suclg1	2.35927	0.0209547	-0.291707
Succinyl-CoA ligase [GDP-forming] subunit beta, mitochondrial	Suclg2	1.78777	0.0383194	-0.284712
Suppressor of G2 allele of SKP1 homolog	Sugt1	1.66599	0.0456178	-0.223148
Sulfotransferase family cytosolic 1B member 1	Sult1b1	2.82872	0.0194519	-0.404791
Sulfotransferase 1 family member D1	Sult1d1	2.11967	0.0255303	-0.272088
Sulfotransferase family cytosolic 2B member 1	Sult2b1	1.46174	0.0634487	-0.228862
Small ubiquitin-related modifier 1	Sumo1	1.74246	0.0411023	-0.304454
Small ubiquitin-related modifier 2	Sumo2	1.31521	0.0824467	-0.274828
Small ubiquitin-related modifier;Small ubiquitin-related modifier 3	Sumo3	0.557597	0.352258	-0.170634
FACT complex subunit SPT16	Supt16;Supt16h	2.1087	0.0257074	-0.392054
Transcription elongation factor SPT5	Supt5h	0.615766	0.312763	-0.1166
Surfeit locus protein 4	Surf4	0.22385	0.662119	0.127504
Sushi domain-containing protein 2	Susd2	0.0661311	0.887893	-0.0455446
Synapse-associated protein 1	Syap1	2.11902	0.0255303	-0.221535
Heterogeneous nuclear ribonucleoprotein Q	Syncrip	1.62659	0.0483953	-0.321941
Nesprin-1	Syne1	0.534076	0.368923	0.395062
Synaptopodin	Synpo	1.95265	0.0312576	-0.317994
	Sypl	2.88745	0.0194519	-0.29976
Translational activator of cytochrome c oxidase 1	Taco1	1.11885	0.118408	-0.318158
	Taf15	0.480643	0.406723	-0.0832089
Transcription initiation factor TFIID subunit 7	Taf7	3.02394	0.0194519	-0.94548
Transgelin	Tagln	0.637943	0.299916	0.351181
Transgelin-2	Tagln2	0.377915	0.494445	-0.0400866
Transaldolase	Taldo1	2.62882	0.0194519	-0.360985
Serine/threonine-protein kinase TAO3	Taok3	3.46788	0.0194519	-0.395723
TAR DNA-binding protein 43	Tardbp	0.902382	0.179838	-0.114731
Threonine--tRNA ligase, cytoplasmic	Tars	1.61843	0.0490005	-0.202381
Tax1-binding protein 3	Tax1bp3	1.94142	0.0314561	-0.160691
Tubulin-specific chaperone A	Tbca	1.99327	0.0299631	-0.127463
Tubulin-folding cofactor B	Tbcb	1.53174	0.0559304	-0.169933
F-box-like/WD repeat-containing protein TBL1XR1;F-box-like/WD repeat-containing protein TBL1X	Tbl1xr1;Tbl1x	0.644841	0.295643	-0.174888
Transcription elongation factor A protein 1	Tcea1	1.4496	0.0648554	-0.185009
Transcription elongation factor B polypeptide 1	Tceb1	2.31021	0.0214413	-0.357324
Transcription elongation factor B polypeptide 2	Tceb2	2.01073	0.0292145	-0.158067
Transcription elongation regulator 1	Tcerg1	2.72774	0.0194519	-0.33934
Treacle protein	Tcof1	1.06825	0.130107	-0.285742
T-complex protein 1 subunit alpha	Tcp1	1.9798	0.0303117	-0.212329
Telomerase protein component 1	Tep1	1.32571	0.0809295	-0.259096
Testin	Tes	2.24973	0.0223507	-0.280551
Serotransferrin	Tf	0.98478	0.153728	-0.249252
Transcription factor A, mitochondrial	Tfam	0.957923	0.162069	-0.139463
Trefoil factor 3	Tff3	2.27718	0.0220489	1.01474
	Tfg	3.46922	0.0194519	-0.304965
Transferrin receptor protein 1	Tfrc	0.0614337	0.893219	-0.0280061
Protein-glutamine gamma-glutamyltransferase 2	Tgm2	1.82858	0.0360132	-0.288022
Trans-Golgi network integral membrane protein 1;Trans-Golgi network integral membrane protein 2	Tgoln1;Tgoln2	1.62232	0.0487499	-0.284823
Thimet oligopeptidase	Thop1	0.729492	0.25104	-0.161039
Thyroid hormone receptor-associated protein 3	Thrap3	1.72625	0.0418626	-0.192884
THUMP domain-containing protein 1	Thumpd1	0.547542	0.359224	-0.172668
Thymocyte nuclear protein 1	Thyn1	0.0787178	0.866309	-0.0269271
Mitochondrial import inner membrane translocase subunit Tim10	Timm10	1.95012	0.0313155	-0.361448
Mitochondrial import inner membrane translocase subunit Tim13	Timm13	0.828445	0.20776	-0.0928585
Mitochondrial import inner membrane translocase subunit TIM44	Timm44	3.15102	0.0194519	-0.776382
Mitochondrial import inner membrane translocase subunit Tim8 A	Timm8a1	0.622538	0.308484	0.208511
Mitochondrial import inner membrane translocase subunit Tim8 B	Timm8b	0.44465	0.436331	0.142538
Mitochondrial import inner membrane translocase subunit Tim9	Timm9	1.68101	0.0447005	-0.314362
Tight junction protein ZO-1	Tjp1	1.44077	0.065738	-0.146019
Tight junction protein ZO-2	Tjp2	2.69055	0.0194519	-0.266342
Tight junction protein ZO-3	Tjp3	0.722947	0.25405	-0.110227
Transketolase	Tkt	2.8586	0.0194519	-0.291937
Talin-1	Tln1	1.8463	0.0354994	-0.218064
Talin-2	Tln2	1.6794	0.0447602	0.897642
	Tm4sf5	0.531682	0.370165	0.164482
Transmembrane 9 superfamily member 2	Tm9sf2	0.935577	0.16911	-0.222286
Transmembrane 9 superfamily member 3	Tm9sf3	0.263484	0.613942	0.0796713
Bax inhibitor 1	Tmbim6	2.96595	0.0194519	-0.403735
Transmembrane emp24 domain-containing protein 10	Tmed10	2.34741	0.021094	-0.342342
Transmembrane emp24 domain-containing protein 2	Tmed2	0.18062	0.716157	-0.0794079
Transmembrane emp24 domain-containing protein 4	Tmed4	1.01968	0.143657	-0.306775
	Tmed7	1.47596	0.0617761	-0.384502
Transmembrane protein 120A	Tmem120a	1.80744	0.0373389	-0.423662
Transmembrane protein 236	Tmem236	0.238214	0.642917	0.0873035
Transmembrane protein 263	Tmem263	3.73506	0.0194519	-0.784487
Tropomodulin-3	Tmod3	2.83196	0.0194519	-0.258875
Lamina-associated polypeptide 2, isoforms beta/delta/epsilon/gamma	Tmpo	2.55426	0.020206	-0.337378
Traf2 and NCK-interacting protein kinase	Tnik	1.20424	0.100585	0.189896
182 kDa tankyrase-1-binding protein	Tnks1bp1	0.103954	0.826659	0.0327981
Transportin-1	Tnpo1	1.33551	0.0795069	-0.25826
TOM1-like protein 2	Tom1l2	1.88794	0.033264	-0.512218
Mitochondrial import receptor subunit TOM22 homolog	Tomm22	1.33955	0.0790913	-0.394515
Mitochondrial import receptor subunit TOM34	Tomm34	0.000915502	0.997894	0.000371797
Mitochondrial import receptor subunit TOM70	Tomm70a	1.04667	0.135862	-0.320588
DNA topoisomerase 1	Top1	1.75547	0.0403183	-0.223838
DNA topoisomerase 2-beta	Top2b	0.190175	0.704516	-0.161248
Torsin-1A-interacting protein 2	Tor1aip2	1.69003	0.0442101	-0.385855
Tumor protein D52	Tpd52	3.1257	0.0194519	-0.246078
Tumor protein D54	Tpd52l2	2.46526	0.0202969	-0.218536
Triosephosphate isomerase	Tpi1	2.96973	0.0194519	-0.235826
Thiamin pyrophosphokinase 1	Tpk1	1.14914	0.1115	-0.215168
	Tpm1	2.43057	0.02062	-0.181892
	Tpm1	0.184067	0.712356	0.0855621
Tropomyosin beta chain	Tpm2	0.997217	0.150015	-0.113961
	Tpm3	1.49591	0.0593115	-0.154904
	Tpm3-rs7	1.83787	0.0356124	-0.142939
Tropomyosin alpha-4 chain	Tpm4	0.710693	0.260011	-0.0696172
Tripeptidyl-peptidase 2	Tpp2	0.788175	0.224122	-0.260485
Nucleoprotein TPR	Tpr	1.27431	0.0882621	-0.217574
Taperin	Tprn	0.630756	0.304548	-0.115934
Translationally-controlled tumor protein	Tpt1	0.704212	0.262933	-0.0863421
Transformer-2 protein homolog beta	Tra2b	2.29635	0.0218231	-0.294429
Tumor necrosis factor receptor type 1-associated DEATH domain protein	Tradd	1.91465	0.0324527	-0.291749
Heat shock protein 75 kDa, mitochondrial	Trap1	1.24712	0.0927632	-0.269866
Trehalase	Treh	1.15063	0.1112	-0.248974
TP53-regulated inhibitor of apoptosis 1	Triap1	1.32013	0.081715	-0.284169
E3 ubiquitin/ISG15 ligase TRIM25	Trim25	2.10022	0.0259083	-0.477344
Transcription intermediary factor 1-beta	Trim28	0.0892517	0.848026	-0.0305061
E3 ubiquitin-protein ligase TRIM31	Trim31	2.38994	0.02062	-0.43171
Cdc42-interacting protein 4	Trip10	0.151301	0.758072	-0.0703915
	Trip11	0.603834	0.320311	-0.198637
TSC22 domain family protein 1	Tsc22d1;Tsc22d2	1.94957	0.0313155	-0.269145
Elongation factor Ts, mitochondrial	Tsfm	1.5844	0.0515199	-0.292712
Tumor susceptibility gene 101 protein	Tsg101	0.900284	0.180345	-0.212026
Tetraspanin-8	Tspan8	2.64626	0.0194519	-0.249064
GDP-L-fucose synthase	Tsta3	2.24447	0.0224143	-0.639387
	Tstd1	0.0570462	0.899989	-0.0219404
Tetratricopeptide repeat protein 38	Ttc38	0.135061	0.779947	-0.0685683
Tubulin alpha-1A chain;Tubulin alpha-3 chain	Tuba1a;Tuba3a	1.46373	0.0632121	-0.689106
Tubulin alpha-1B chain	Tuba1b	1.14188	0.112962	-0.129251
Tubulin alpha-1C chain	Tuba1c	0.00209594	0.99612	-0.00163296
Tubulin alpha-4A chain	Tuba4a	2.0165	0.0289222	-0.247133
[truncated: 121 more rows]
