# Supplementary material for: Muc2-dependent microbial colonization of the jejunal mucus layer is diet sensitive and confers local resistance to enteric pathogen infection
Source: Cell Rep. Author manuscript; Available in PMC 2023 Oct 23. (PMC10404306; doi:10.1016/j.celrep.2023.112084)
Supplement: 3 [file NIHMS1878880-supplement-3.xlsx]

## Sheet: Sheet1
Protein names	Gene names	-Log10 Welch's T-test p-value	Permutation FDR q-value	Log10 difference (WSD <7d/WSD >7d)
Mitochondrial amidoxime reducing component 2	Marc2	0.0979611	1	0.0924795
Septin-5	Sept5	0.0713238	1	-0.0279664
Septin-7	Sept7	0.268172	1	0.0956622
Septin-9	Sept9	0.0822907	1	0.0376834
Septin-11	Sept11	0.0247678	1	-0.0104891
15 kDa selenoprotein	Sep15	0.304539	1	0.248091
UPF0587 protein C1orf123 homolog	0610037L13Rik	0.409363	1	0.152494
Small acidic protein	1110004F10Rik;Smap	0.251182	1	0.0552656
	2010002M12Rik	1.29702	1	-0.394321
	2010106E10Rik	0.64972	1	-0.212209
	2200002D01Rik	0.0280154	1	0.0129937
	2210016F16Rik	0.873893	1	-0.275615
	2210407C18Rik	0.305748	1	0.212908
UPF0317 protein C14orf159 homolog, mitochondrial	9030617O03Rik	0.467133	1	0.196683
APOBEC1 complementation factor	A1cf	0.776232	1	-0.296689
Alpha-2-macroglobulin;Alpha-2-macroglobulin 165 kDa subunit;Alpha-2-macroglobulin 35 kDa subunit	A2m	0.0990412	1	0.0964193
Acetoacetyl-CoA synthetase	Aacs	0.498488	1	0.190694
Mth938 domain-containing protein	Aamdc	0.0183435	1	-0.00704698
Alanine--tRNA ligase, cytoplasmic	Aars	1.24004	1	0.467629
4-aminobutyrate aminotransferase, mitochondrial	Abat	0.0514051	1	-0.0383379
Multidrug resistance protein 1A;Multidrug resistance protein 1B	Abcb1a;Abcb1b	0.370544	1	-0.147299
ATP-binding cassette sub-family D member 3	Abcd3	0.367536	1	-0.190178
ATP-binding cassette sub-family E member 1	Abce1	0.268593	1	0.0807432
ATP-binding cassette sub-family F member 1	Abcf1	0.0790899	1	-0.0307145
ATP-binding cassette sub-family G member 2	Abcg2	0.418935	1	0.0895942
Alpha/beta hydrolase domain-containing protein 14B	Abhd14b	0.228459	1	0.193803
Monoacylglycerol lipase ABHD6	Abhd6	1.19989	1	-0.541158
Abl interactor 1	Abi1	0.212953	1	-0.0604465
Actin-binding LIM protein 1	Ablim1	0.152072	1	0.0692123
3-ketoacyl-CoA thiolase A, peroxisomal	Acaa1a	0.512259	1	-0.264089
3-ketoacyl-CoA thiolase, mitochondrial	Acaa2	0.762148	1	-0.369826
Acyl-CoA dehydrogenase family member 11	Acad11	1.07787	1	-0.317852
Acyl-CoA dehydrogenase family member 9, mitochondrial	Acad9	0.0431571	1	0.0269444
Long-chain specific acyl-CoA dehydrogenase, mitochondrial	Acadl	0.31499	1	-0.119721
Medium-chain specific acyl-CoA dehydrogenase, mitochondrial	Acadm	0.0776425	1	-0.044924
Short-chain specific acyl-CoA dehydrogenase, mitochondrial	Acads	0.365856	1	-0.15728
Very long-chain specific acyl-CoA dehydrogenase, mitochondrial	Acadvl	0.38882	1	-0.153826
Acetyl-CoA acetyltransferase, mitochondrial	Acat1	0.109	1	0.0551356
Acetyl-CoA acetyltransferase, cytosolic	Acat2;Acat3	0.354276	1	-0.32035
Golgi resident protein GCP60	Acbd3	0.200676	1	0.0684594
Angiotensin-converting enzyme;Angiotensin-converting enzyme, soluble form	Ace	0.264081	1	-0.0994801
Angiotensin-converting enzyme 2;Processed angiotensin-converting enzyme 2	Ace2	0.396031	1	0.137579
Apoptotic chromatin condensation inducer in the nucleus	Acin1	0.303489	1	0.130533
ATP-citrate synthase	Acly	0.160902	1	0.0481221
Cytoplasmic aconitate hydratase	Aco1	0.210474	1	-0.0838632
Aconitate hydratase, mitochondrial	Aco2	0.0290305	1	0.0110549
Acyl-coenzyme A thioesterase 13;Acyl-coenzyme A thioesterase 13, N-terminally processed	Acot13	0.0417853	1	-0.0473564
Cytosolic acyl coenzyme A thioester hydrolase	Acot7	0.40412	1	0.122875
Peroxisomal acyl-coenzyme A oxidase 1	Acox1	0.772945	1	-0.266316
Low molecular weight phosphotyrosine protein phosphatase	Acp1	0.236173	1	-0.109736
Lysophosphatidic acid phosphatase type 6	Acp6	0.0634131	1	-0.0462781
Acyl-CoA synthetase family member 2, mitochondrial	Acsf2	0.0382737	1	0.0342966
Long-chain-fatty-acid--CoA ligase 5	Acsl5	0.146931	1	-0.0553474
Actin, cytoplasmic 1;Actin, cytoplasmic 1, N-terminally processed	Actb	0.307934	1	-0.0892803
Actin, alpha cardiac muscle 1	Actc1	0.260795	1	0.0848933
Actin, cytoplasmic 2;Actin, cytoplasmic 2, N-terminally processed	Actg1	0.0562188	1	-0.0186
Alpha-actinin-1	Actn1	0.364914	1	0.109096
Alpha-actinin-4	Actn4	0.0439695	1	-0.0155048
Alpha-centractin	Actr1a	0.315808	1	-0.18549
Beta-centractin	Actr1b	1.05325	1	-0.346686
Actin-related protein 2	Actr2	0.160907	1	-0.0627062
Actin-related protein 3	Actr3	0.12872	1	-0.0536101
Aminoacylase-1	Acy1	0.171542	1	-0.131822
Adenosine deaminase	Ada	0.110528	1	-0.097695
Disintegrin and metalloproteinase domain-containing protein 10	Adam10	0.0489267	1	0.0226801
Alpha-adducin	Add1	0.0549753	1	-0.0220458
Gamma-adducin	Add3	0.143913	1	0.0450553
Alcohol dehydrogenase 1	Adh1	0.0915486	1	0.0534965
Alcohol dehydrogenase class-3	Adh5	0.152651	1	0.127072
	Adh6a	0.526547	1	-0.387488
Adenosine kinase	Adk	0.000922943	1	-0.000755151
Adenylosuccinate lyase	Adsl	0.204905	1	-0.117172
Adenylosuccinate synthetase isozyme 2	Adss	0.287995	1	-0.204548
Arf-GAP domain and FG repeat-containing protein 1	Agfg1	0.465949	1	-0.145211
Anterior gradient protein 2 homolog	Agr2	1.06073	1	0.18394
Adenosylhomocysteinase	Ahcy	0.281023	1	0.0975951
Putative adenosylhomocysteinase 2	Ahcyl1	0.990679	1	0.317945
Putative adenosylhomocysteinase 3;Adenosylhomocysteinase	Ahcyl2	0.213807	1	-0.0791756
	Ahnak	0.0789952	1	0.023668
Activator of 90 kDa heat shock protein ATPase homolog 1	Ahsa1	0.214582	1	0.148264
Alpha-2-HS-glycoprotein	Ahsg	0.590028	1	0.287108
Apoptosis-inducing factor 1, mitochondrial	Aifm1	0.0593009	1	-0.0264387
Aminoacyl tRNA synthase complex-interacting multifunctional protein 1;Endothelial monocyte-activating polypeptide 2	Aimp1	0.167223	1	0.0505643
Aminoacyl tRNA synthase complex-interacting multifunctional protein 2	Aimp2	0.0377743	1	-0.0190996
Adenylate kinase 2, mitochondrial;Adenylate kinase 2, mitochondrial, N-terminally processed	Ak2	0.0108533	1	-0.00496928
GTP:AMP phosphotransferase AK3, mitochondrial	Ak3	0.27249	1	-0.141581
A-kinase anchor protein 7 isoform gamma;A-kinase anchor protein 7 isoform alpha	Akap7	0.403278	1	0.182585
A-kinase anchor protein 8	Akap8	0.0425951	1	-0.0136224
Alcohol dehydrogenase [NADP(+)]	Akr1a1	0.295185	1	-0.0846353
Aldose reductase	Akr1b1	0.293554	1	0.151015
Aldose reductase-related protein 1	Akr1b7	0.517543	1	-0.376261
	Akr1c12	0.221755	1	-0.0864314
Aldo-keto reductase family 1 member C13	Akr1c13	0.248156	1	-0.0949529
	Akr1c19	0.402655	1	-0.137764
1,5-anhydro-D-fructose reductase	Akr1e2;Akr1e1	0.679199	1	-0.293613
Aflatoxin B1 aldehyde reductase member 2	Akr7a2	0.0094632	1	-0.00700867
Delta-aminolevulinic acid dehydratase	Alad	0.0399811	1	-0.00913509
Serum albumin	Alb	0.731346	1	0.263797
Aldehyde dehydrogenase family 16 member A1	Aldh16a1	0.12306	1	0.0335733
Delta-1-pyrroline-5-carboxylate synthase;Glutamate 5-kinase;Gamma-glutamyl phosphate reductase	Aldh18a1	0.195769	1	-0.123204
Retinal dehydrogenase 1	Aldh1a1	0.981737	1	-0.371301
Aldehyde dehydrogenase, cytosolic 1	Aldh1a7	1.10304	1	-0.468573
Aldehyde dehydrogenase X, mitochondrial	Aldh1b1	0.0280692	1	-0.0127753
Cytosolic 10-formyltetrahydrofolate dehydrogenase	Aldh1l1	0.460089	1	-0.104761
Aldehyde dehydrogenase, mitochondrial	Aldh2	0.0420013	1	0.0195599
Aldehyde dehydrogenase;Fatty aldehyde dehydrogenase	Aldh3a2	0.0179264	1	0.0195655
Delta-1-pyrroline-5-carboxylate dehydrogenase, mitochondrial	Aldh4a1	0.178453	1	-0.0686514
Succinate-semialdehyde dehydrogenase, mitochondrial	Aldh5a1	0.0641294	1	-0.031996
Methylmalonate-semialdehyde dehydrogenase [acylating], mitochondrial	Aldh6a1	0.0615923	1	0.048102
4-trimethylaminobutyraldehyde dehydrogenase	Aldh9a1	0.393794	1	-0.120569
Fructose-bisphosphate aldolase A;Fructose-bisphosphate aldolase	Aldoa;Aldoart1	0.251212	1	0.0746635
Fructose-bisphosphate aldolase B	Aldob	0.353227	1	-0.108484
Alkaline phosphatase	Alpi	0.169013	1	-0.116038
THO complex subunit 4	Alyref	0.0183283	1	-0.00446312
Putative N-acetylglucosamine-6-phosphate deacetylase	Amdhd2	0.318793	1	-0.139978
Angiogenin-4	Ang4	1.57454	1	0.665811
Ankyrin-3	Ank3	0.0981266	1	0.0708719
Rabankyrin-5	Ankfy1	0.802942	1	0.409472
Ankyrin repeat and SAM domain-containing protein 4B	Anks4b	0.345836	1	-0.0999273
Acidic leucine-rich nuclear phosphoprotein 32 family member A	Anp32a	0.159278	1	0.055227
Acidic leucine-rich nuclear phosphoprotein 32 family member B	Anp32b	0.308306	1	0.0753533
Acidic leucine-rich nuclear phosphoprotein 32 family member E	Anp32e	0.0185022	1	0.00825946
Aminopeptidase N	Anpep	1.07807	1	0.125128
Annexin A11;Annexin	Anxa11	0.11884	1	0.0434821
Annexin A13	Anxa13	0.0206161	1	0.0160933
Annexin A2;Annexin	Anxa2	0.187644	1	0.0676606
Annexin A4;Annexin	Anxa4	0.0187878	1	0.00919859
Annexin A5	Anxa5	1.11771	1	0.617678
Annexin;Annexin A6	Anxa6	1.58151	1	0.693817
Annexin A7	Anxa7	0.311772	1	0.113417
Amine oxidase;Amiloride-sensitive amine oxidase [copper-containing]	Aoc1	0.122108	1	-0.0530811
AP-1 complex subunit beta-1	Ap1b1	0.0292558	1	-0.0181394
AP-1 complex subunit gamma-1	Ap1g1	0.390489	1	0.209016
AP-1 complex subunit gamma-like 2	Ap1g2	0.0222939	1	0.0102056
AP-1 complex subunit mu-2	Ap1m2	0.281277	1	-0.064732
AP-1 complex subunit sigma-1A	Ap1s1	0.214036	1	-0.068989
AP-2 complex subunit alpha-2	Ap2a2	0.285718	1	-0.102678
AP-2 complex subunit beta;AP complex subunit beta	Ap2b1	0.0138101	1	0.0129537
AP-2 complex subunit mu	Ap2m1	0.257139	1	-0.146093
AP-2 complex subunit sigma	Ap2s1	0.0261418	1	0.0136574
AP-3 complex subunit beta-1	Ap3b1	0.0918442	1	-0.0482453
AP-3 complex subunit delta-1	Ap3d1	0.571841	1	0.273212
AP-3 complex subunit sigma-1	Ap3s1	0.103353	1	0.0583704
Acylamino-acid-releasing enzyme	Apeh	0.0342053	1	0.0122817
DNA-(apurinic or apyrimidinic site) lyase;DNA-(apurinic or apyrimidinic site) lyase, mitochondrial	Apex1	0.14341	1	0.0722518
Apoptosis inhibitor 5	Api5	0.0260022	1	-0.0106028
Apolipoprotein A-I;Proapolipoprotein A-I;Truncated apolipoprotein A-I	Apoa1	0.319855	1	-0.11673
Apolipoprotein A-II;Proapolipoprotein A-II	Apoa2	0.357999	1	0.113151
Apolipoprotein A-IV	Apoa4	1.08302	1	-0.458846
Apolipoprotein B-100;Apolipoprotein B-48	Apob	0.405978	1	-0.236458
Apolipoprotein C-I;Truncated apolipoprotein C-I	Apoc1	0.783259	1	-0.365161
Apolipoprotein E	Apoe	0.190444	1	0.107682
Beta-2-glycoprotein 1	Apoh	0.301409	1	0.16483
MICOS complex subunit Mic27	Apool	0.0488995	1	0.0319072
Coatomer subunit delta	Arcn1	0.227692	1	0.0648277
ADP-ribosylation factor 1;ADP-ribosylation factor 3;ADP-ribosylation factor 2	Arf1;Arf3;Arf2	0.173157	1	-0.0576228
ADP-ribosylation factor 4	Arf4	0.733853	1	0.318372
ADP-ribosylation factor 5	Arf5	0.193519	1	-0.115401
ADP-ribosylation factor GTPase-activating protein 3	Arfgap3	0.355587	1	-0.15474
	Arfip1	0.6439	1	-0.161875
Arginase-2, mitochondrial	Arg2	0.32459	1	-0.275093
Arginine and glutamate-rich protein 1	Arglu1	0.820379	1	0.340956
Rho GTPase-activating protein 1	Arhgap1	0.0143162	1	0.00635521
Rho GTPase-activating protein 17	Arhgap17	1.94496	1	0.665713
Rho GDP-dissociation inhibitor 1	Arhgdia	0.157641	1	-0.0517178
Rho GDP-dissociation inhibitor 2	Arhgdib	0.670892	1	0.565928
Rho guanine nucleotide exchange factor 16	Arhgef16	0.154028	1	-0.0714173
ADP-ribosylation factor-like protein 1	Arl1	0.00110237	1	-0.000576297
ADP-ribosylation factor-like protein 6-interacting protein 1	Arl6ip1	0.649981	1	0.222148
ADP-ribosylation factor-like protein 8B;ADP-ribosylation factor-like protein 8A	Arl8b;Arl8a	0.805713	1	0.166498
Actin-related protein 2/3 complex subunit 1B	Arpc1b	0.062474	1	-0.0218641
Actin-related protein 2/3 complex subunit 2	Arpc2	0.00208785	1	-0.00103537
Actin-related protein 2/3 complex subunit 3	Arpc3	0.176691	1	-0.0583199
Actin-related protein 2/3 complex subunit 4	Arpc4	0.00556322	1	-0.00253367
Actin-related protein 2/3 complex subunit 5	Arpc5	0.167386	1	-0.0683354
Actin-related protein 2/3 complex subunit 5-like protein	Arpc5l	0.391737	1	0.2865
Arpin	Arpin	0.119991	1	0.0754753
cAMP-regulated phosphoprotein 19	Arpp19	0.201433	1	-0.077841
Beta-arrestin-1	Arrb1	0.460271	1	-0.167235
Arsenite methyltransferase	As3mt	0.581081	1	-0.32137
Neutral ceramidase;Neutral ceramidase soluble form	Asah2	0.716302	1	0.184462
Aspartoacylase	Aspa	0.705648	1	-0.238498
ATPase family AAA domain-containing protein 3	Atad3	0.0207321	1	-0.0139435
Bifunctional purine biosynthesis protein PURH;Phosphoribosylaminoimidazolecarboxamide formyltransferase;IMP cyclohydrolase	Atic	0.125813	1	0.114455
Atlastin-2	Atl2	0.0893104	1	0.0385539
Copper transport protein ATOX1	Atox1	0.141	1	-0.045333
Potassium-transporting ATPase alpha chain 2	Atp12a	0.00496722	1	-0.00495636
Sodium/potassium-transporting ATPase subunit alpha-1	Atp1a1	0.00387501	1	-0.00123962
Sodium/potassium-transporting ATPase subunit beta-1	Atp1b1	0.0320543	1	0.0107093
Sarcoplasmic/endoplasmic reticulum calcium ATPase 2	Atp2a2	0.0933044	1	0.0325075
Calcium-transporting ATPase;Sarcoplasmic/endoplasmic reticulum calcium ATPase 3	Atp2a3	3.39881	0.524	0.753996
Plasma membrane calcium-transporting ATPase 1	Atp2b1	0.129603	1	0.0536416
ATP synthase subunit alpha, mitochondrial;ATP synthase subunit alpha	Atp5a1	0.0976873	1	0.0381562
ATP synthase subunit beta, mitochondrial	Atp5b	0.0285871	1	0.0147251
ATP synthase subunit gamma;ATP synthase subunit gamma, mitochondrial	Atp5c1	0.185747	1	0.0632948
ATP synthase subunit delta, mitochondrial	Atp5d	0.320902	1	0.121272
ATP synthase subunit epsilon, mitochondrial	Atp5e	0.351128	1	-0.108849
ATP synthase F(0) complex subunit B1, mitochondrial	Atp5f1	0.15449	1	-0.0779921
ATP synthase subunit d, mitochondrial	Atp5h	0.00324346	1	0.00163531
ATP synthase subunit e, mitochondrial	Atp5i	0.324502	1	-0.104117
ATP synthase-coupling factor 6, mitochondrial	Atp5j	0.0626661	1	-0.0209163
ATP synthase subunit f, mitochondrial	Atp5j2	0.00881907	1	0.00576258
ATP synthase subunit g, mitochondrial	Atp5l	0.0764567	1	0.0836005
ATP synthase subunit O, mitochondrial	Atp5o	0.0038923	1	-0.002479
V-type proton ATPase catalytic subunit A	Atp6v1a	1.04483	1	-0.309168
V-type proton ATPase subunit B, brain isoform	Atp6v1b2	0.258795	1	-0.113881
V-type proton ATPase subunit E 1	Atp6v1e1	0.0882458	1	0.0293253
V-type proton ATPase subunit F	Atp6v1f	0.222827	1	-0.100806
V-type proton ATPase subunit G 1	Atp6v1g1	0.350793	1	0.292793
V-type proton ATPase subunit H	Atp6v1h	0.514713	1	0.189008
Phospholipid-transporting ATPase IC	Atp8b1	0.107859	1	-0.0706491
ATPase inhibitor, mitochondrial	Atpif1	0.0833606	1	0.0402935
Ataxin-2-like protein	Atxn2l	0.637126	1	0.253922
Dyslexia-associated protein KIAA0319-like protein	AU040320;Kiaa0319l	0.189917	1	0.0845567
Beta-2-microglobulin	B2m	0.669806	1	0.13395
Beta-1,4 N-acetylgalactosaminyltransferase 1	B4galnt1	0.0627631	1	0.0591188
Beta-1,4 N-acetylgalactosaminyltransferase 2	B4galnt2	0.629703	1	0.229182
BAG family molecular chaperone regulator 1	Bag1	0.593563	1	0.192369
Brain-specific angiogenesis inhibitor 1-associated protein 2-like protein 1	Baiap2l1	0.0641436	1	-0.016641
Barrier-to-autointegration factor;Barrier-to-autointegration factor, N-terminally processed	Banf1	0.380515	1	0.0866123
B-cell receptor-associated protein 31	Bcap31	0.0736686	1	-0.0261625
Breast carcinoma-amplified sequence 1 homolog	Bcas1	0.562429	1	0.19353
Apoptosis facilitator Bcl-2-like protein 14	Bcl2l14	0.0858896	1	0.0308604
Bcl-2-like protein 15	Bcl2l15	0.193052	1	-0.0969499
Bcl-2-associated transcription factor 1	Bclaf1	0.058982	1	0.025358
D-beta-hydroxybutyrate dehydrogenase, mitochondrial	Bdh1	0.0156785	1	-0.0108814
Bleomycin hydrolase	Blmh	0.15904	1	-0.0588506
Biliverdin reductase A	Blvra	0.130438	1	-0.0710795
Flavin reductase (NADPH)	Blvrb	0.228463	1	0.170026
3(2),5-bisphosphate nucleotidase 1	Bpnt1	0.462957	1	-0.464833
Lys-63-specific deubiquitinase BRCC36	Brcc3	0.381255	1	0.15876
Basigin	Bsg	0.466867	1	0.177847
Transcription factor BTF3	Btf3	0.0975141	1	0.0429908
Transcription factor BTF3 homolog 4	Btf3l4	0.0756783	1	0.028395
Mitotic checkpoint protein BUB3	Bub3	0.198074	1	0.0472305
Protein BUD31 homolog	Bud31	0.152817	1	0.0351472
Basic leucine zipper and W2 domain-containing protein 1	Bzw1	0.233521	1	0.113221
Complement component 1 Q subcomponent-binding protein, mitochondrial	C1qbp	0.251789	1	0.046486
Complement C3;Complement C3 beta chain;C3-beta-c;Complement C3 alpha chain;C3a anaphylatoxin;Acylation stimulating protein;Complement C3b alpha chain;Complement C3c alpha chain fragment 1;Complement C3dg fragment;Complement C3g fragment;Complement C3d fragment;Complement C3f fragment;Complement C3c alpha chain fragment 2	C3	0.52767	1	0.390723
Uncharacterized protein KIAA1211	C530008M17Rik;Kiaa1211	0.113912	1	-0.0448759
Calcium-binding protein 39	Cab39	0.282517	1	-0.104553
Calcyclin-binding protein	Cacybp	0.206212	1	0.0625019
Calmodulin-like protein 3	Calm1;Calml3	0.11873	1	0.018162
Calmodulin-like protein 4	Calml4	0.0507919	1	-0.0205544
Calreticulin	Calr	0.200894	1	0.0657614
Calumenin	Calu	0.180287	1	0.0586994
	Calu	0.436943	1	0.32749
Calcium/calmodulin-dependent protein kinase type II subunit delta	Camk2d	0.159023	1	0.0575899
Cullin-associated NEDD8-dissociated protein 1	Cand1	0.0201377	1	-0.0108412
Calnexin	Canx	0.126393	1	0.0432653
Adenylyl cyclase-associated protein 1	Cap1	0.121517	1	0.0463399
Macrophage-capping protein	Capg	0.0424433	1	0.0312988
Calpain-1 catalytic subunit	Capn1	0.116628	1	-0.0360473
Calpain-13	Capn13	0.163283	1	0.0676852
Calpain small subunit 1	Capns1	0.158654	1	0.118206
Caprin-1	Caprin1	0.468194	1	0.135513
F-actin-capping protein subunit alpha-1	Capza1	0.0314227	1	0.0102952
F-actin-capping protein subunit alpha-2	Capza2	0.189511	1	-0.0362283
	Capzb	0.171545	1	0.0731525
F-actin-capping protein subunit beta	Capzb	0.701415	1	-0.26573
Calcium-regulated heat stable protein 1	Carhsp1	0.380933	1	0.191705
Cysteine--tRNA ligase, cytoplasmic	Cars	0.529401	1	0.137463
Caspase-1;Caspase-1 subunit p20;Caspase-1 subunit p10	Casp1	0.0667526	1	-0.0307189
Caspase-3;Caspase-3 subunit p17;Caspase-3 subunit p12	Casp3	0.740686	1	0.393667
Caspase-6;Caspase-6 subunit p18;Caspase-6 subunit p11	Casp6	0.284347	1	-0.119736
Caspase-7;Caspase-7 subunit p20;Caspase-7 subunit p11	Casp7	0.00534524	1	-0.0025328
Caspase-8;Caspase-8 subunit p18;Caspase-8 subunit p10	Casp8	0.10696	1	-0.0365719
Calpastatin	Cast	0.026781	1	0.00981363
Zinc finger protein castor homolog 1	Casz1	0.106979	1	0.0369025
Catalase	Cat	0.599999	1	-0.244112
Carbonyl reductase [NADPH] 1	Cbr1	0.34152	1	-0.142422
Chromobox protein homolog 1	Cbx1	0.267373	1	0.0627198
Chromobox protein homolog 3	Cbx3	0.555877	1	0.161326
Chromobox protein homolog 5	Cbx5	0.546039	1	0.25057
Cell division cycle and apoptosis regulator protein 1	Ccar1	0.748045	1	0.299002
Coiled-coil domain-containing protein 25	Ccdc25	0.233963	1	0.0858878
Coiled-coil domain-containing protein 47	Ccdc47	0.407668	1	0.0843244
Coiled-coil domain-containing protein 58	Ccdc58	0.402512	1	0.25926
T-complex protein 1 subunit beta	Cct2	0.0599626	1	0.0260737
T-complex protein 1 subunit gamma	Cct3	0.00488698	1	0.00183654
T-complex protein 1 subunit delta	Cct4	0.135507	1	0.0517856
T-complex protein 1 subunit epsilon	Cct5	0.0193684	1	0.00904854
T-complex protein 1 subunit zeta	Cct6a	0.0705628	1	0.0567784
T-complex protein 1 subunit eta	Cct7	0.0474642	1	0.0185943
T-complex protein 1 subunit theta	Cct8	0.0598933	1	0.0331763
CD151 antigen	Cd151	0.182736	1	0.0983252
CD2-associated protein	Cd2ap	0.336069	1	-0.0904755
CD63 antigen	Cd63	1.46507	1	0.393375
H-2 class II histocompatibility antigen gamma chain	Cd74	0.571439	1	0.167235
CD82 antigen	Cd82	0.0191291	1	-0.0100662
Cytidine deaminase	Cda	1.04641	1	-0.313182
Hsp90 co-chaperone Cdc37;Hsp90 co-chaperone Cdc37, N-terminally processed	Cdc37	0.0039567	1	0.00152469
Cell division control protein 42 homolog	Cdc42	0.059558	1	0.0573292
Serine/threonine-protein kinase MRCK beta	Cdc42bpb	0.0478137	1	0.0189983
Cell division cycle 5-like protein	Cdc5l	0.152069	1	0.101321
Cadherin-1;E-Cad/CTF1;E-Cad/CTF2;E-Cad/CTF3	Cdh1	0.135953	1	0.0289457
Cadherin-17	Cdh17	0.232945	1	-0.0677026
	Cdhr2	0.215758	1	0.0587885
Cadherin-related family member 5	Cdhr5	0.171138	1	0.0414537
CDK5 regulatory subunit-associated protein 3	Cdk5rap3	0.731889	1	0.231372
Cyclin-dependent kinase inhibitor 1B	Cdkn1b	0.578736	1	0.114158
Protein CDV3	Cdv3	0.260259	1	-0.06177
Homeobox protein CDX-2	Cdx2	0.0123383	1	-0.00445342
Carcinoembryonic antigen-related cell adhesion molecule 1	Ceacam1	0.244947	1	0.0641905
CUGBP Elav-like family member 1	Celf1	0.189345	1	-0.0958111
Centromere protein V	Cenpv	0.037688	1	0.0187546
Carboxylesterase 1C	Ces1c	2.28128	1	0.552359
Carboxylic ester hydrolase	Ces1f	0.188181	1	0.0864449
Pyrethroid hydrolase Ces2a	Ces2a	0.171309	1	-0.0770866
Acylcarnitine hydrolase	Ces2c	0.468245	1	-0.151392
Pyrethroid hydrolase Ces2e	Ces2e	0.332633	1	-0.10155
Cofilin-1	Cfl1	0.100486	1	0.0309451
Cofilin-2	Cfl2	0.230431	1	-0.165052
Cingulin	Cgn	0.0172975	1	-0.00518004
Cell growth regulator with EF hand domain protein 1	Cgref1	0.338915	1	-0.108232
Coiled-coil-helix-coiled-coil-helix domain-containing protein 1	Chchd1	0.752415	1	0.160256
Coiled-coil-helix-coiled-coil-helix domain-containing protein 2	Chchd2;Zbed5	0.0984021	1	0.0274145
MICOS complex subunit Mic19	Chchd3	0.12331	1	-0.0454985
Mitochondrial intermembrane space import and assembly protein 40	Chchd4	0.384976	1	-0.112703
Chromodomain-helicase-DNA-binding protein 2	Chd2;Chd1	0.425685	1	0.614946
Chromodomain-helicase-DNA-binding protein 4	Chd4	0.697877	1	0.360209
Choline dehydrogenase, mitochondrial	Chdh	0.0547988	1	0.0231384
Chromogranin-A;Pancreastatin;Beta-granin;WE-14;Catestatin;GE-25;Serpinin-RRG;Serpinin;p-Glu serpinin precursor	Chga	0.13912	1	-0.060469
Charged multivesicular body protein 1a	Chmp1a	0.238344	1	0.135923
Charged multivesicular body protein 1b-1;Charged multivesicular body protein 1b-2	Chmp1b1;Chmp1b2	0.414281	1	-0.270836
Charged multivesicular body protein 2a	Chmp2a	0.535286	1	-0.173242
Charged multivesicular body protein 2b	Chmp2b	0.566494	1	-0.170649
Charged multivesicular body protein 3	Chmp3	0.0333545	1	0.0246087
Charged multivesicular body protein 4b	Chmp4b	0.315146	1	0.0788988
Charged multivesicular body protein 5	Chmp5	0.286486	1	0.13122
Charged multivesicular body protein 6	Chmp6	0.0480869	1	-0.021259
Cysteine and histidine-rich domain-containing protein 1	Chordc1	0.033966	1	-0.0244784
Calcineurin B homologous protein 1	Chp1	0.192325	1	0.087034
Chromatin target of PRMT1 protein	Chtop	0.0932609	1	0.0329753
Anamorsin	Ciapin1	0.347677	1	0.179819
CDGSH iron-sulfur domain-containing protein 1	Cisd1	0.0351501	1	-0.0187457
CDGSH iron-sulfur domain-containing protein 3, mitochondrial	Cisd3	0.120135	1	-0.0663034
Creatine kinase B-type	Ckb	0.850325	1	0.263875
Creatine kinase U-type, mitochondrial	Ckmt1	0.0385858	1	-0.0158314
Calcium-activated chloride channel regulator 1	Clca1	0.654753	1	0.168395
Calcium-activated chloride channel regulator 4A;Calcium-activated chloride channel regulator 4A, 110 kDa form;Calcium-activated chloride channel regulator 4A, 30 kDa form	Clca4a	0.26153	1	0.0945667
	Clca4b	0.570954	1	0.20848
Claudin-3	Cldn3	0.0129472	1	-0.00543161
Claudin-7;Claudin	Cldn7	0.1083	1	-0.037837
Chloride intracellular channel protein 1	Clic1	0.0875545	1	0.0393727
Chloride intracellular channel protein 5	Clic5	0.234721	1	-0.079674
Clathrin interactor 1	Clint1	0.183088	1	-0.0607917
CAP-Gly domain-containing linker protein 2	Clip2	0.41297	1	0.117869
Methylosome subunit pICln	Clns1a	0.734349	1	0.129126
Colipase	Clps	0.0796886	1	-0.118534
Clathrin light chain A	Clta	0.233714	1	0.0630205
Clathrin light chain B	Cltb	0.302765	1	0.0640102
Clathrin heavy chain;Clathrin heavy chain 1	Cltc	0.142357	1	0.0307238
Clustered mitochondria protein homolog	Cluh	0.242549	1	0.109595
N-acylneuraminate cytidylyltransferase	Cmas	0.141499	1	0.0641565
Carboxymethylenebutenolidase homolog	Cmbl	0.105117	1	-0.0591014
COX assembly mitochondrial protein homolog	Cmc1	0.0492318	1	-0.0182467
UMP-CMP kinase	Cmpk1	0.112429	1	-0.0413216
UMP-CMP kinase 2, mitochondrial	Cmpk2	1.02087	1	-0.394556
Cellular nucleic acid-binding protein	Cnbp	0.613406	1	0.143536
Cytosolic non-specific dipeptidase	Cndp2	0.521331	1	-0.18633
Calponin-1	Cnn1	0.259079	1	0.194307
Metal transporter CNNM4	Cnnm4	0.0455587	1	0.0213884
Protein canopy homolog 2	Cnpy2	0.100744	1	0.0391233
Cytochrome c oxidase assembly factor 3 homolog, mitochondrial	Coa3	0.588797	1	0.192532
Cytochrome c oxidase assembly factor 6 homolog	Coa6	0.0669939	1	-0.0276019
Cytochrome c oxidase assembly factor 7	Coa7	0.158552	1	-0.0826946
Protein cordon-bleu	Cobl	0.392715	1	-0.169179
Collagen type IV alpha-3-binding protein	Col4a3bp	0.045597	1	0.0142531
Catechol O-methyltransferase	Comt	0.131622	1	0.117035
Coatomer subunit alpha;Xenin;Proxenin;Coatomer subunit alpha	Copa	0.35313	1	0.0800133
Coatomer subunit beta	Copb1	0.137069	1	0.0357634
Coatomer subunit beta	Copb2	0.235181	1	0.050559
Coatomer subunit epsilon	Cope	0.0176821	1	-0.00549777
Coatomer subunit gamma-1	Copg1	0.556691	1	0.168143
Coatomer subunit gamma-2	Copg2	0.763959	1	0.303745
COP9 signalosome complex subunit 2	Cops2	0.0799538	1	-0.0361135
COP9 signalosome complex subunit 3	Cops3	0.0104774	1	-0.00574028
COP9 signalosome complex subunit 4	Cops4	0.125464	1	0.0895059
COP9 signalosome complex subunit 5	Cops5	0.0525119	1	0.0396935
Coatomer subunit zeta-1	Copz1	0.0211371	1	0.00812594
Coronin-1A;Coronin	Coro1a	0.684654	1	0.250799
Coronin-1B	Coro1b	0.0121196	1	0.00353551
Coronin-1C	Coro1c	0.0682938	1	0.0220273
Coronin-2A;Coronin	Coro2a	0.166663	1	-0.0523743
Coronin-7	Coro7	0.0618747	1	-0.0308141
Coactosin-like protein	Cotl1	0.335339	1	0.104449
Cytochrome c oxidase copper chaperone	Cox17	0.190267	1	0.0715398
Cytochrome c oxidase subunit 4 isoform 1, mitochondrial	Cox4i1	0.0294435	1	-0.0119406
Cytochrome c oxidase subunit 5A, mitochondrial	Cox5a	0.0378646	1	-0.0180687
Cytochrome c oxidase subunit 5B, mitochondrial	Cox5b	0.0424866	1	-0.0155976
Cytochrome c oxidase subunit 6B1	Cox6b1	0.131345	1	-0.062981
Cytochrome c oxidase subunit 6C	Cox6c	0.0609069	1	0.0359914
Cytochrome c oxidase subunit 7A2, mitochondrial	Cox7a2	0.355142	1	-0.183573
Cytochrome c oxidase subunit 7B, mitochondrial	Cox7b	0.315563	1	0.232152
Cytochrome c oxidase subunit 7C, mitochondrial	Cox7c	0.138263	1	0.0662826
Copine-3	Cpne3	0.429965	1	0.295252
Oxygen-dependent coproporphyrinogen-III oxidase, mitochondrial	Cpox	0.727343	1	-0.316152
Serine/threonine-protein phosphatase CPPED1	Cpped1	0.0153326	1	0.00867446
Carbamoyl-phosphate synthase [ammonia], mitochondrial	Cps1	0.0277013	1	0.0121739
Cleavage and polyadenylation specificity factor subunit 6	Cpsf6	0.0765649	1	-0.0274634
Carnitine O-palmitoyltransferase 2, mitochondrial	Cpt2	0.170621	1	-0.0900924
Carnitine O-acetyltransferase	Crat	0.977867	1	-0.288981
Cysteine-rich with EGF-like domain protein 2	Creld2	0.354313	1	0.110558
Cysteine-rich protein 1	Crip1	0.354109	1	-0.149513
Adapter molecule crk	Crk	0.131331	1	-0.0316934
Rootletin	Crocc	0.67398	1	-0.395449
Peroxisomal carnitine O-octanoyltransferase	Crot	0.451995	1	-0.266504
Lambda-crystallin homolog	Cryl1	0.159671	1	-0.107569
Citrate synthase, mitochondrial;Citrate synthase	Cs;Csl	0.101012	1	0.0305222
Cold shock domain-containing protein E1	Csde1	0.506879	1	0.287081
Exportin-2	Cse1l	0.252006	1	0.37578
Casein kinase I isoform alpha	Csnk1a1	0.115058	1	0.0455673
Casein kinase II subunit alpha	Csnk2a1	0.063078	1	-0.0238182
Casein kinase II subunit beta	Csnk2b	0.455556	1	-0.155458
Cysteine and glycine-rich protein 1	Csrp1	1.14276	1	0.267974
Cystatin-B	Cstb	0.187662	1	0.17081
Cleavage stimulation factor subunit 2	Cstf2	0.470608	1	0.155867
C-terminal-binding protein 1	Ctbp1	0.055038	1	-0.0325354
Cystathionine gamma-lyase	Cth	0.0982989	1	0.0522126
Catenin alpha-1	Ctnna1	0.02656	1	0.0111992
Catenin alpha-2	Ctnna2	0.0391103	1	-0.0416914
Catenin beta-1	Ctnnb1	0.265558	1	0.0823406
	Ctnnd1	0.740744	1	0.164167
Catenin delta-1	Ctnnd1	0.123272	1	-0.0457645
Carboxypeptidase;Lysosomal protective protein;Lysosomal protective protein 32 kDa chain;Lysosomal protective protein 20 kDa chain	Ctsa	0.00656815	1	0.00188076
Cathepsin B;Cathepsin B light chain;Cathepsin B heavy chain	Ctsb	0.131725	1	-0.042006
Dipeptidyl peptidase 1;Dipeptidyl peptidase 1 exclusion domain chain;Dipeptidyl peptidase 1 heavy chain;Dipeptidyl peptidase 1 light chain	Ctsc	0.283932	1	0.157072
Cathepsin D	Ctsd	0.0530646	1	-0.0426875
Pro-cathepsin H;Cathepsin H mini chain;Cathepsin H;Cathepsin H heavy chain;Cathepsin H light chain	Ctsh	0.188053	1	0.112153
Cathepsin S	Ctss	0.290988	1	0.157142
Cathepsin Z	Ctsz	0.0221579	1	0.0070436
Src substrate cortactin	Cttn	0.10253	1	-0.0322518
Cullin-1	Cul1	0.393029	1	-0.173454
Coxsackievirus and adenovirus receptor homolog	Cxadr	0.00602736	1	-0.0021685
Cytochrome b5	Cyb5a	0.102559	1	0.0350237
Cytochrome b5 type B	Cyb5b	0.272234	1	0.0800839
NADH-cytochrome b5 reductase;NADH-cytochrome b5 reductase 3;NADH-cytochrome b5 reductase 3 membrane-bound form;NADH-cytochrome b5 reductase 3 soluble form	Cyb5r3	0.355833	1	0.268561
Cytochrome c1, heme protein, mitochondrial	Cyc1	0.110287	1	0.0420663
Cytochrome c, somatic	Cycs	0.175191	1	-0.0610839
Cytoplasmic FMR1-interacting protein 1	Cyfip1	0.517097	1	0.147384
	Cyp2c65	0.311748	1	0.117239
Cytochrome P450 2D26	Cyp2d26	0.119436	1	-0.0621217
Cytochrome P450 3A13	Cyp3a13	0.565664	1	-0.304825
Leukotriene-B4 omega-hydroxylase 3	Cyp4f14;Cyp4f15	1.70044	1	-0.446936
Cysteine-rich and transmembrane domain-containing protein 1	Cystm1	1.06597	1	0.252814
ES1 protein homolog, mitochondrial	D10Jhu81e	0.160551	1	0.0637764
Bifunctional ATP-dependent dihydroxyacetone kinase/FAD-AMP lyase (cyclizing);ATP-dependent dihydroxyacetone kinase;FAD-AMP lyase (cyclizing)	Dak	0.824409	1	-0.299078
Aspartate--tRNA ligase, cytoplasmic	Dars	0.219581	1	0.0371949
DAZ-associated protein 1	Dazap1	0.0565424	1	0.0216522
Acyl-CoA-binding protein	Dbi	0.785351	1	-0.20832
Drebrin-like protein	Dbnl	0.154869	1	0.0530235
m7GpppX diphosphatase	Dcps	0.0338506	1	0.022968
Dynactin subunit 1	Dctn1	0.0957074	1	0.0291568
Dynactin subunit 2	Dctn2	0.0727511	1	-0.0263286
Dynactin subunit 3	Dctn3	0.0768717	1	0.0399884
Dynactin subunit 4	Dctn4	0.00939323	1	0.00492303
Dynactin subunit 5	Dctn5	0.501364	1	-0.179417
Dynactin subunit 6	Dctn6	0.244771	1	0.0755482
N(G),N(G)-dimethylarginine dimethylaminohydrolase 1	Ddah1	0.262025	1	-0.118052
DNA damage-binding protein 1	Ddb1	0.653099	1	0.172046
Aromatic-L-amino-acid decarboxylase	Ddc	1.76851	1	-0.448484
Protein DDI1 homolog 2	Ddi2	0.122927	1	-0.0493749
Dolichyl-diphosphooligosaccharide--protein glycosyltransferase 48 kDa subunit	Ddost	0.666323	1	0.100894
D-dopachrome decarboxylase	Ddt	0.100369	1	0.0697645
ATP-dependent RNA helicase DDX1	Ddx1	0.0719533	1	-0.0299757
Probable ATP-dependent RNA helicase DDX17	Ddx17	0.592549	1	0.377412
ATP-dependent RNA helicase DDX19A	Ddx19b;Ddx19a	0.00829309	1	-0.00366509
Nucleolar RNA helicase 2	Ddx21	1.63239	1	0.74906
ATP-dependent RNA helicase DDX39A	Ddx39a	0.294761	1	0.0968083
Spliceosome RNA helicase Ddx39b	Ddx39b	0.421132	1	0.0814879
ATP-dependent RNA helicase DDX3X;Putative ATP-dependent RNA helicase Pl10	Ddx3x;D1Pas1	0.237536	1	0.0667045
Probable ATP-dependent RNA helicase DDX46	Ddx46	0.177958	1	0.114651
Probable ATP-dependent RNA helicase DDX5	Ddx5	0.248018	1	0.0861925
Probable ATP-dependent RNA helicase DDX58	Ddx58	0.941475	1	0.288177
Probable ATP-dependent RNA helicase DDX6	Ddx6	0.340699	1	-0.200474
2,4-dienoyl-CoA reductase, mitochondrial	Decr1	0.22794	1	-0.116287
Alpha-defensin 22;Alpha-defensin 21	Defa22;Defa21	0.126836	1	0.0463103
Alpha-defensin 24	Defa24	0.00180657	1	0.00130888
Alpha-defensin 3;Alpha-defensin 8;Alpha-defensin 10;Alpha-defensin 13;Alpha-defensin 16;Alpha-defensin 2	Defa3;Defa8;Defa10;Defa13;Defa16;Defa2	0.00108305	1	0.000631094
Alpha-defensin 5	Defa5;Gm21498;Gm10104;Gm15315;Gm15293	0.276533	1	-0.153227
Alpha-defensin-related sequence 1	Defa-rs1	0.355118	1	0.253434
Alpha-defensin 20	Defcr20;Defa20	0.124908	1	0.0491129
Protein DEK	Dek	0.436716	1	0.151265
Deoxyribose-phosphate aldolase	Dera	0.237834	1	0.110314
Desmin	Des	0.0895389	1	0.0543871
Non-syndromic hearing impairment protein 5 homolog	Dfna5	0.392522	1	-0.199149
Diacylglycerol O-acyltransferase 1	Dgat1	0.852384	1	-0.326877
Dihydrofolate reductase	Dhfr	0.50621	1	-0.219165
Dehydrogenase/reductase SDR family member 1	Dhrs1	0.177884	1	0.103282
Dehydrogenase/reductase SDR family member 11	Dhrs11	0.67	1	-0.219312
Dehydrogenase/reductase SDR family member 4	Dhrs4	0.338248	1	-0.20505
Pre-mRNA-splicing factor ATP-dependent RNA helicase DHX15	Dhx15	1.0026	1	0.318485
ATP-dependent RNA helicase A	Dhx9	0.109989	1	0.0238833
Protein diaphanous homolog 1	Diap1;Diaph1	0.0860941	1	-0.041588
H/ACA ribonucleoprotein complex subunit 4	Dkc1	0.489458	1	0.247594
Dihydrolipoyllysine-residue acetyltransferase component of pyruvate dehydrogenase complex, mitochondrial	Dlat	0.0233688	1	-0.0206447
Dihydrolipoyl dehydrogenase, mitochondrial	Dld	0.0583637	1	-0.0270564
Disks large homolog 1	Dlg1	0.208073	1	0.0769523
Disks large homolog 3	Dlg3	0.228112	1	0.149143
Dihydrolipoyllysine-residue succinyltransferase component of 2-oxoglutarate dehydrogenase complex, mitochondrial	Dlst	0.136898	1	-0.0551329
Deleted in malignant brain tumors 1 protein	Dmbt1	0.395725	1	-0.35717
DnaJ homolog subfamily A member 1	Dnaja1	0.0920959	1	0.0548867
DnaJ homolog subfamily A member 2	Dnaja2	0.00149192	1	-0.00066328
DnaJ homolog subfamily B member 11	Dnajb11	0.175651	1	0.104745
	Dnajc13	0.126885	1	0.0644526
DnaJ homolog subfamily C member 3	Dnajc3	0.460929	1	0.234992
DnaJ homolog subfamily C member 7	Dnajc7	0.151101	1	0.0815073
DnaJ homolog subfamily C member 8	Dnajc8	0.48113	1	0.248418
Dynamin-1-like protein	Dnm1l	0.610599	1	-0.287174
Dynamin-2	Dnm2	0.4293	1	-0.119242
Dynamin-3	Dnm3	0.00702352	1	-0.00470177
Aspartyl aminopeptidase	Dnpep	0.189181	1	0.153392
Dipeptidase 1	Dpep1	0.208611	1	0.0574702
Dolichol-phosphate mannosyltransferase subunit 1	Dpm1	0.309263	1	0.162089
Dipeptidyl peptidase 3	Dpp3	0.0147026	1	-0.00523134
Dipeptidyl peptidase 4;Dipeptidyl peptidase 4 membrane form;Dipeptidyl peptidase 4 soluble form	Dpp4	0.191982	1	0.0371461
Dihydropyrimidine dehydrogenase [NADP(+)]	Dpyd	0.656961	1	-0.330053
Dihydropyrimidinase-related protein 2	Dpysl2	0.534337	1	0.142664
Desmocollin-2	Dsc2	0.156228	1	0.0372126
Desmoglein-2	Dsg2	0.47732	1	0.121443
Desmoplakin	Dsp	0.0410139	1	0.0165737
Destrin	Dstn	0.129968	1	0.038028
E3 ubiquitin-protein ligase DTX3L	Dtx3l	0.133357	1	0.0432186
	Duox2	1.42053	1	0.777514
Cytoplasmic dynein 1 heavy chain 1	Dync1h1	0.146982	1	0.0326897
Cytoplasmic dynein 1 intermediate chain 2	Dync1i2	0.241951	1	0.0707599
Cytoplasmic dynein 1 light intermediate chain 1	Dync1li1	0.145283	1	-0.0477741
Cytoplasmic dynein 1 light intermediate chain 2	Dync1li2	0.426773	1	0.109923
Dynein light chain 2, cytoplasmic	Dynll2	1.05458	1	0.220953
Dynein light chain roadblock-type 1	Dynlrb1	0.0847713	1	0.0176996
Delta(3,5)-Delta(2,4)-dienoyl-CoA isomerase, mitochondrial	Ech1	0.301434	1	-0.110663
Enoyl-CoA hydratase, mitochondrial	Echs1	0.0272246	1	0.0193001
Enoyl-CoA delta isomerase 1, mitochondrial	Eci1	0.10384	1	0.107182
Proteasome-associated protein ECM29 homolog	Ecm29;AI314180	0.149117	1	0.0640161
Endothelial differentiation-related factor 1	Edf1	0.0447769	1	-0.0324553
Early endosome antigen 1	Eea1	0.102211	1	-0.0496555
Elongation factor 1-alpha 1	Eef1a1	0.12807	1	0.0359454
Elongation factor 1-beta	Eef1b;Eef1b2	0.126007	1	0.0381746
	Eef1d	0.00915048	1	-0.00327837
Elongation factor 1-delta	Eef1d	0.419745	1	0.0920315
Elongation factor 1-gamma	Eef1g	0.711515	1	0.146942
Elongation factor 2	Eef2	0.181504	1	0.0610754
Selenocysteine-specific elongation factor	Eefsec	0.0755772	1	0.0358897
EF-hand domain-containing protein D2	Efhd2	0.20036	1	-0.0597537
	Eftud2	0.700581	1	0.237628
EH domain-containing protein 1	Ehd1	0.407506	1	-0.1776
Peroxisomal bifunctional enzyme;Enoyl-CoA hydratase/3,2-trans-enoyl-CoA isomerase;3-hydroxyacyl-CoA dehydrogenase	Ehhadh	0.370787	1	-0.198503
Eukaryotic translation initiation factor 1;Eukaryotic translation initiation factor 1b	Eif1;Eif1b	0.200523	1	-0.0579847
Eukaryotic translation initiation factor 1A	Eif1a;Gm5662;Gm8300;Gm2016;Gm2035;Gm5039	0.323908	1	0.142606
Eukaryotic translation initiation factor 1A, X-chromosomal	Eif1ax	0.626468	1	0.120206
Eukaryotic translation initiation factor 2A;Eukaryotic translation initiation factor 2A, N-terminally processed	Eif2a	0.45352	1	0.170901
Interferon-induced, double-stranded RNA-activated protein kinase	Eif2ak2	0.375594	1	0.122302
Eukaryotic translation initiation factor 2 subunit 1	Eif2s1	0.327745	1	0.119747
Eukaryotic translation initiation factor 2 subunit 2	Eif2s2	0.155265	1	0.0474099
Eukaryotic translation initiation factor 2 subunit 3, X-linked	Eif2s3x	0.251987	1	0.0890647
Eukaryotic translation initiation factor 3 subunit A	Eif3a	0.244571	1	0.059541
Eukaryotic translation initiation factor 3 subunit B	Eif3b	0.0426825	1	0.01415
Eukaryotic translation initiation factor 3 subunit C	Eif3c	0.0571449	1	0.0175163
Eukaryotic translation initiation factor 3 subunit D	Eif3d	0.0051599	1	0.00242829
Eukaryotic translation initiation factor 3 subunit E	Eif3e	0.227272	1	0.0729811
Eukaryotic translation initiation factor 3 subunit F	Eif3f	1.08143	1	0.509046
Eukaryotic translation initiation factor 3 subunit G	Eif3g	0.164474	1	0.0465508
Eukaryotic translation initiation factor 3 subunit H	Eif3h	0.192183	1	0.0707534
Eukaryotic translation initiation factor 3 subunit I	Eif3i	0.397238	1	0.118872
Eukaryotic translation initiation factor 3 subunit J-A;Eukaryotic translation initiation factor 3 subunit J-B	Eif3j1;Eif3j2	0.26515	1	0.0978901
Eukaryotic translation initiation factor 3 subunit K	Eif3k	0.64846	1	0.266952
Eukaryotic translation initiation factor 3 subunit L	Eif3l	0.780603	1	0.208847
Eukaryotic translation initiation factor 3 subunit M	Eif3m	0.105614	1	0.0627153
Eukaryotic initiation factor 4A-I	Eif4a1	0.585509	1	0.118206
Eukaryotic initiation factor 4A-II;Eukaryotic initiation factor 4A-II, N-terminally processed	Eif4a2	0.367861	1	0.15474
Eukaryotic initiation factor 4A-III;Eukaryotic initiation factor 4A-III, N-terminally processed	Eif4a3;Gm8994	0.378973	1	0.210831
Eukaryotic translation initiation factor 4B	Eif4b	0.0293832	1	-0.0118901
Eukaryotic translation initiation factor 4E	Eif4e	0.452519	1	0.183499
Eukaryotic translation initiation factor 4E-binding protein 2	Eif4ebp2	0.0418762	1	-0.0121824
Eukaryotic translation initiation factor 4 gamma 1	Eif4g1	0.477366	1	0.119672
Eukaryotic translation initiation factor 4 gamma 2	Eif4g2	0.129527	1	0.0669657
Eukaryotic translation initiation factor 4H	Eif4h	0.845728	1	-0.1943
Eukaryotic translation initiation factor 5	Eif5	0.0397134	1	0.0191581
Eukaryotic translation initiation factor 5A;Eukaryotic translation initiation factor 5A-1;Eukaryotic translation initiation factor 5A-2	Eif5a;Eif5a2	0.0940516	1	0.0346168
Eukaryotic translation initiation factor 5B	Eif5b	0.148297	1	0.0667379
Eukaryotic translation initiation factor 6	Eif6	0.171763	1	0.11302
ELAV-like protein 1	Elavl1	0.204636	1	0.0603756
Echinoderm microtubule-associated protein-like 4	Eml4	0.775709	1	0.167301
Alpha-enolase	Eno1	0.0179851	1	-0.00668915
Beta-enolase	Eno3	0.119488	1	0.0626067
Glutamyl aminopeptidase	Enpep	0.336053	1	0.0788426
Ectonucleoside triphosphate diphosphohydrolase 5	Entpd5	0.322601	1	-0.154859
Transcription and mRNA export factor ENY2	Eny2	0.0176171	1	-0.0144889
Protein 4.1	Epb4.1;Epb41	0.434141	1	0.101733
Band 4.1-like protein 2	Epb4.1l2;Epb41l2	0.07969	1	-0.0518403
Band 4.1-like protein 3;Band 4.1-like protein 3, N-terminally processed	Epb4.1l3;Epb41l3	0.0526457	1	-0.0222399
Band 4.1-like protein 4B	Epb41l4b;Epb4.1l4b	0.494774	1	0.166843
Epithelial cell adhesion molecule	Epcam	0.116984	1	-0.0400991
Bifunctional epoxide hydrolase 2;Cytosolic epoxide hydrolase 2;Lipid-phosphate phosphatase	Ephx2	0.565809	1	-0.365618
Epsin-1	Epn1	0.242689	1	0.160578
Epiplakin	Eppk1	0.485517	1	0.114643
Bifunctional glutamate/proline--tRNA ligase;Glutamate--tRNA ligase;Proline--tRNA ligase	Eprs	0.159104	1	0.0400438
Epidermal growth factor receptor substrate 15	Eps15	0.365354	1	-0.122512
Epidermal growth factor receptor substrate 15-like 1	Eps15l1	0.0373175	1	-0.0185275
Epidermal growth factor receptor kinase substrate 8	Eps8	0.359398	1	-0.0933423
Epidermal growth factor receptor kinase substrate 8-like protein 2	Eps8l2	0.144683	1	-0.049017
Epidermal growth factor receptor kinase substrate 8-like protein 3	Eps8l3	0.217293	1	0.0747316
Endoplasmic reticulum aminopeptidase 1	Erap1	0.186231	1	0.0457838
Protein LAP2	Erbb2ip	0.0335235	1	0.0279451
Enhancer of rudimentary homolog	Erh	0.628208	1	0.130238
Erlin-2	Erlin2	0.0519609	1	0.0197222
Endoplasmic reticulum resident protein 29	Erp29	0.0135837	1	0.00557677
Endoplasmic reticulum resident protein 44	Erp44	0.097563	1	0.0389241
S-formylglutathione hydrolase	Esd	0.065299	1	0.024128
	Espn	0.210577	1	-0.0797171
Eukaryotic peptide chain release factor subunit 1	Etf1	0.582341	1	0.164493
Electron transfer flavoprotein subunit alpha, mitochondrial	Etfa	0.152371	1	-0.0782019
Electron transfer flavoprotein subunit beta	Etfb	0.105058	1	-0.0449773
Electron transfer flavoprotein-ubiquinone oxidoreductase, mitochondrial	Etfdh	0.0811079	1	-0.0647109
Persulfide dioxygenase ETHE1, mitochondrial	Ethe1	0.0140778	1	-0.00848957
Sickle tail protein	Etl4;Skt	0.0186755	1	0.0121925
RNA-binding protein EWS	Ewsr1	0.0313663	1	-0.012008
Exocyst complex component 3-like protein 4	Exoc3l4	0.215777	1	-0.0770638
Ezrin	Ezr	0.0167774	1	0.00679994
Junctional adhesion molecule A	F11r	0.105072	1	0.0326002
Fatty acid-binding protein, liver	Fabp1	0.0218206	1	-0.0275581
Fatty acid-binding protein, intestinal	Fabp2	0.395656	1	-0.147156
Fatty acid-binding protein, epidermal	Fabp5	0.336431	1	0.187408
Gastrotropin	Fabp6	1.12543	1	-0.174405
Acylpyruvase FAHD1, mitochondrial	Fahd1	0.0788094	1	0.0569925
Constitutive coactivator of PPAR-gamma-like protein 1	FAM120A	0.0183888	1	-0.00626747
Protein FAM136A	Fam136a	0.209124	1	-0.0657188
Protein FAM162A	Fam162a	0.416379	1	0.177136
BRISC complex subunit Abro1	Fam175b	0.0831903	1	-0.0297751
Prostamide/prostaglandin F synthase	Fam213b	0.427326	1	-0.185058
Protein FAM3B	Fam3b	0.136109	1	-0.0827765
Protein FAM83H	Fam83h	0.0355446	1	0.0170209
Protein FAM98B	Fam98b	0.087403	1	0.0327891
	Fam98c	0.215568	1	-0.0838005
Phenylalanine--tRNA ligase alpha subunit	Farsa	0.0897163	1	0.0539759
Phenylalanine--tRNA ligase beta subunit	Farsb	0.0446386	1	0.0363039
Fatty acid synthase;[Acyl-carrier-protein] S-acetyltransferase;[Acyl-carrier-protein] S-malonyltransferase;3-oxoacyl-[acyl-carrier-protein] synthase;3-oxoacyl-[acyl-carrier-protein] reductase;3-hydroxyacyl-[acyl-carrier-protein] dehydratase;Enoyl-[acyl-carrier-protein] reductase;Oleoyl-[acyl-carrier-protein] hydrolase	Fasn	0.557779	1	0.104174
40S ribosomal protein S30	Fau	0.0447579	1	0.012032
rRNA 2-O-methyltransferase fibrillarin	Fbl	0.54543	1	0.171921
Filamin-binding LIM protein 1	Fblim1	0.24523	1	-0.0716244
Fructose-1,6-bisphosphatase 1	Fbp1	0.176222	1	-0.116932
Fructose-1,6-bisphosphatase isozyme 2	Fbp2	0.612067	1	-0.175829
	Fcgbp	0.166505	1	0.0484997
F-BAR domain only protein 2	Fcho2	0.0984348	1	-0.0632556
Farnesyl pyrophosphate synthase	Fdps	0.325292	1	0.120442
Flap endonuclease 1	Fen1	0.211655	1	0.139324
Fibrinogen gamma chain	Fgg	0.139508	1	0.0986969
Fumarate hydratase, mitochondrial	Fh	0.0260541	1	0.018136
Four and a half LIM domains protein 1	Fhl1	0.192227	1	0.104436
Four and a half LIM domains protein 2	Fhl2	0.428766	1	0.137912
Mitochondrial fission 1 protein	Fis1	0.0634308	1	0.0299712
Peptidyl-prolyl cis-trans isomerase FKBP1A;Peptidyl-prolyl cis-trans isomerase	Fkbp1a	0.202449	1	-0.0648099
Peptidyl-prolyl cis-trans isomerase FKBP2	Fkbp2	0.168504	1	-0.0455679
Peptidyl-prolyl cis-trans isomerase FKBP3	Fkbp3	0.179107	1	-0.0927216
Peptidyl-prolyl cis-trans isomerase FKBP4;Peptidyl-prolyl cis-trans isomerase FKBP4, N-terminally processed;Peptidyl-prolyl cis-trans isomerase	Fkbp4	0.307928	1	0.0949665
Peptidyl-prolyl cis-trans isomerase FKBP8	Fkbp8	0.0857773	1	0.0518094
Protein flightless-1 homolog	Flii	0.393345	1	-0.133701
Filamin-A	Flna	0.806737	1	0.635631
Filamin-B	Flnb	0.0822831	1	0.0316091
Dimethylaniline monooxygenase [N-oxide-forming] 5	Fmo5	0.911325	1	-0.393551
Formin-binding protein 1-like	Fnbp1l	0.376623	1	0.0884866
Ferritin heavy chain;Ferritin heavy chain, N-terminally processed	Fth1	0.119481	1	0.111156
Far upstream element-binding protein 1	Fubp1	0.071742	1	0.0247172
RNA-binding protein FUS	Fus	0.742988	1	0.565991
Fragile X mental retardation syndrome-related protein 1	Fxr1	0.606893	1	0.218557
Ras GTPase-activating protein-binding protein 1	G3bp1	0.233128	1	0.0663162
Ras GTPase-activating protein-binding protein 2	G3bp2	0.687315	1	0.280217
Glucose-6-phosphate 1-dehydrogenase X;Glucose-6-phosphate 1-dehydrogenase	G6pdx	0.295219	1	0.0976756
Gamma-aminobutyric acid receptor-associated protein-like 2	Gabarapl2	0.122313	1	0.0628642
Growth arrest and DNA damage-inducible proteins-interacting protein 1	Gadd45gip1	1.55119	1	0.376035
Cyclin-G-associated kinase	Gak	0.273178	1	-0.100841
UDP-glucose 4-epimerase	Gale	0.447122	1	-0.204279
Aldose 1-epimerase	Galm	0.0335592	1	-0.0173661
Neutral alpha-glucosidase AB	Ganab	0.180892	1	0.0533654
Glyceraldehyde-3-phosphate dehydrogenase	Gapdh;Gm3839	0.0525721	1	-0.0218059
Glycine--tRNA ligase	Gars	0.0444108	1	-0.0195179
Trifunctional purine biosynthetic protein adenosine-3;Phosphoribosylamine--glycine ligase;Phosphoribosylformylglycinamidine cyclo-ligase;Phosphoribosylglycinamide formyltransferase	Gart	0.358071	1	0.135943
Transcriptional repressor p66 alpha	Gatad2a	0.836383	1	0.228528
	Gbf1	0.826079	1	0.296083
Vitamin D-binding protein	Gc	1.49126	1	0.541161
GRIP and coiled-coil domain-containing protein 2	Gcc2	1.17625	1	0.288311
Glutamate--cysteine ligase catalytic subunit	Gclc	0.108291	1	-0.044322
Glutamate--cysteine ligase regulatory subunit	Gclm	1.84464	1	-0.567905
Guanine deaminase	Gda	0.124507	1	-0.0569888
Rab GDP dissociation inhibitor alpha	Gdi1	0.35806	1	0.0670994
Rab GDP dissociation inhibitor beta	Gdi2	0.00262254	1	0.000985146
Glycerophosphodiester phosphodiesterase domain-containing protein 1	Gdpd1	0.0150827	1	-0.0075856
Elongation factor G, mitochondrial	Gfm1	0.760419	1	0.231062
Glutamine--fructose-6-phosphate aminotransferase [isomerizing] 1	Gfpt1	0.0810663	1	0.0214104
ADP-ribosylation factor-binding protein GGA1	Gga1	0.541896	1	0.18163
Gamma-glutamylaminecyclotransferase	Ggact	1.84066	1	-0.497055
Gamma-glutamyltranspeptidase 1;Gamma-glutamyltranspeptidase 1 heavy chain;Gamma-glutamyltranspeptidase 1 light chain	Ggt1	2.05369	1	0.628431
PERQ amino acid-rich with GYF domain-containing protein 2	Gigyf2	0.738206	1	0.260024
GTPase IMAP family member 4	Gimap4	0.582409	1	0.265144
PDZ domain-containing protein GIPC2	Gipc2	0.0248267	1	0.0111357
Golgi apparatus protein 1	Glg1	0.210675	1	-0.0790737
Lactoylglutathione lyase	Glo1	0.3107	1	-0.124743
Glyoxalase domain-containing protein 4	Glod4	0.081722	1	-0.053753
Glyoxalase domain-containing protein 5	Glod5	0.637996	1	-0.288652
Glutaredoxin-1	Glrx	0.327907	1	-0.0889815
Glutaredoxin-3	Glrx3	0.0975103	1	0.0406598
Glutaredoxin-related protein 5, mitochondrial	Glrx5	0.296023	1	-0.105372
Glutaminase kidney isoform, mitochondrial	Gls	0.660737	1	-0.303984
Glutamate dehydrogenase 1, mitochondrial	Glud1	0.031425	1	-0.014557
Glutamine synthetase	Glul	0.832403	1	-0.360856
Histone deacetylase;Histone deacetylase 1	Gm10093;Hdac1	0.36799	1	0.172928
	Gm1123	0.333773	1	0.158935
	Gm14851	0.310583	1	0.0930919
	Gm15800	0.670535	1	-0.193362
Non-histone chromosomal protein HMG-17	Gm16494;Hmgn2;Gm6594	0.731626	1	0.252405
60S ribosomal protein L29	Gm17669;Rpl29;Gm3550	0.176017	1	0.0800994
Nucleoside diphosphate kinase	Gm20390	0.298939	1	0.0879778
	Gm20425	0.666949	1	0.329998
	Gm20441;Gstt3	0.0811213	1	0.0533503
	Gm7849	1.12701	1	0.402721
	Gm9242;Gm6793	0.0645177	1	0.0248412
Proteasomal ubiquitin receptor ADRM1	Gm9774;Adrm1	0.0982753	1	-0.0376143
GDP-mannose 4,6 dehydratase	Gmds	0.00689802	1	-0.00247192
Glia maturation factor beta	Gmfb	0.0809545	1	0.0269879
Mannose-1-phosphate guanyltransferase alpha	Gmppa	0.0710825	1	0.0436322
Mannose-1-phosphate guanyltransferase beta	Gmppb	0.150872	1	0.0584259
GMP synthase [glutamine-hydrolyzing]	Gmps	1.16108	1	0.378347
Guanine nucleotide-binding protein subunit alpha-11	Gna11	0.0373838	1	0.0127978
Guanine nucleotide-binding protein subunit alpha-13	Gna13	0.0340796	1	-0.00793723
Guanine nucleotide-binding protein G(i) subunit alpha-2	Gnai2	0.200966	1	0.0386479
Guanine nucleotide-binding protein G(k) subunit alpha	Gnai3	0.261272	1	0.0494672
Guanine nucleotide-binding protein G(I)/G(S)/G(T) subunit beta-1	Gnb1	0.0589046	1	-0.0176346
Guanine nucleotide-binding protein G(I)/G(S)/G(T) subunit beta-2	Gnb2	0.354746	1	0.125523
Guanine nucleotide-binding protein subunit beta-2-like 1;Guanine nucleotide-binding protein subunit beta-2-like 1, N-terminally processed	Gnb2l1	0.287969	1	0.0871849
Guanine nucleotide-binding protein G(I)/G(S)/G(O) subunit gamma-12	Gng12	0.0812449	1	0.0202502
Glucosamine-6-phosphate isomerase 1	Gnpda1	0.0132828	1	-0.0114777
Glucosamine 6-phosphate N-acetyltransferase	Gnpnat1	0.0689713	1	0.0599452
Golgin subfamily A member 2	Golga2	0.556654	1	0.18854
Golgin subfamily A member 4	Golga4	0.257265	1	0.0901035
	Golgb1	0.754316	1	0.326461
Golgi membrane protein 1	Golm1	0.382024	1	0.102166
Golgi reassembly-stacking protein 2	Gorasp2	0.413866	1	0.160324
Golgi SNAP receptor complex member 2	Gosr2	0.0637038	1	0.0271289
Aspartate aminotransferase, cytoplasmic	Got1	0.446583	1	0.134262
Aspartate aminotransferase, mitochondrial	Got2	0.202797	1	0.128777
Cell surface A33 antigen	Gpa33	0.105973	1	0.0293848
Glycerol-3-phosphate dehydrogenase [NAD(+)];Glycerol-3-phosphate dehydrogenase [NAD(+)], cytoplasmic	Gpd1	0.440988	1	-0.181983
Glycerol-3-phosphate dehydrogenase 1-like protein	Gpd1l	0.0347895	1	-0.0311191
Glycerol-3-phosphate dehydrogenase, mitochondrial;Glycerol-3-phosphate dehydrogenase	Gpd2	0.160219	1	-0.0723927
Gephyrin;Molybdopterin adenylyltransferase;Molybdopterin molybdenumtransferase	Gphn	0.244564	1	0.104007
Glucose-6-phosphate isomerase	Gpi	0.0660409	1	-0.0279028
Alanine aminotransferase 1	Gpt	0.453138	1	-0.171675
Glutathione peroxidase 1;Glutathione peroxidase	Gpx1	0.369528	1	-0.154367
Glutathione peroxidase 2	Gpx2	0.256976	1	-0.0603346
Phospholipid hydroperoxide glutathione peroxidase, mitochondrial	Gpx4	0.152275	1	0.0893834
Growth factor receptor-bound protein 2	Grb2	0.0717838	1	0.0281512
Granulins;Acrogranin;Granulin-1;Granulin-2;Granulin-3;Granulin-4;Granulin-5;Granulin-6;Granulin-7	Grn	0.101253	1	-0.0422907
GrpE protein homolog 1, mitochondrial	Grpel1	0.139294	1	0.0853766
Gasdermin-D	Gsdmdc1	0.76543	1	-0.24297
	Gsn	0.0168431	1	0.00808915
Gelsolin	Gsn	0.299695	1	0.0780841
Eukaryotic peptide chain release factor GTP-binding subunit ERF3A	Gspt1	0.195957	1	0.162132
Glutathione reductase, mitochondrial	Gsr	0.312121	1	0.0957801
Glutathione synthetase	Gss	0.0271018	1	-0.0164754
Glutathione S-transferase;Glutathione S-transferase A1;Glutathione S-transferase A1, N-terminally processed;Glutathione S-transferase A2	Gsta1;Gm10639;Gsta2	0.123471	1	-0.105088
Glutathione S-transferase A4	Gsta4	0.609838	1	-0.493319
Glutathione S-transferase Mu 1	Gstm1	2.21279	1	0.502331
Glutathione S-transferase Mu 3	Gstm3	1.99064	1	0.405615
Glutathione S-transferase omega-1	Gsto1	0.242986	1	-0.0709513
Glutathione S-transferase P 1;Glutathione S-transferase P 2	Gstp1;Gstp2	0.0598023	1	-0.0246293
Maleylacetoacetate isomerase	Gstz1	0.192044	1	0.0990969
General transcription factor IIF subunit 2	Gtf2f2	0.0804437	1	0.0430708
Guanylin	Guca2a	0.239353	1	0.131197
Heat-stable enterotoxin receptor	Gucy2c	0.196344	1	0.0874306
	Guk1	0.618613	1	0.16509
Guanylate kinase	Guk1	0.00315257	1	-0.00150156
Glycerol kinase	Gyk;Gk	0.995006	1	-0.272465
Granzyme A	Gzma	1.3817	1	0.391887
Granzyme B(G,H)	Gzmb	1.5839	1	0.728328
Histone H1.0;Histone H1.0, N-terminally processed	H1f0	0.184954	1	-0.0758318
H-2 class II histocompatibility antigen, A-U alpha chain;H-2 class II histocompatibility antigen, A-B alpha chain;Beta-2-microglobulin	H2-Aa	1.66473	1	0.726983
H-2 class II histocompatibility antigen, A beta chain	H2-Ab1	0.933109	1	0.431569
Histone H2A.V;Histone H2A.Z;Histone H2A	H2afv;H2afz	0.0430124	1	0.0244613
Core histone macro-H2A.1	H2afy	0.153815	1	0.106973
H-2 class I histocompatibility antigen, D-B alpha chain;H-2 class I histocompatibility antigen, L-D alpha chain	H2-D1;H2-L	1.16945	1	0.49207
H-2 class I histocompatibility antigen, K-B alpha chain	H2-K1	1.17811	1	0.183452
H-2 class I histocompatibility antigen, TLA(B) alpha chain	H2-T3	0.479708	1	0.177166
Hydroxyacyl-coenzyme A dehydrogenase, mitochondrial	Hadh	0.336401	1	-0.163266
Trifunctional enzyme subunit alpha, mitochondrial;Long-chain enoyl-CoA hydratase;Long chain 3-hydroxyacyl-CoA dehydrogenase	Hadha	0.340521	1	-0.16674
Trifunctional enzyme subunit beta, mitochondrial;3-ketoacyl-CoA thiolase	Hadhb	0.474787	1	-0.213407
Hemoglobin subunit alpha	haemaglobin alpha 2;Hba	0.557304	1	0.181372
Hydroxyacylglutathione hydrolase, mitochondrial	Hagh	0.0928008	1	-0.0392942
Histidine--tRNA ligase, cytoplasmic	Hars	0.258168	1	0.12931
Hemoglobin subunit beta-1	Hbbt1;Hbb-bs;Hbb-b1	0.719215	1	0.19484
Host cell factor 1;HCF N-terminal chain 1;HCF N-terminal chain 2;HCF N-terminal chain 3;HCF N-terminal chain 4;HCF N-terminal chain 5;HCF N-terminal chain 6;HCF C-terminal chain 1;HCF C-terminal chain 2;HCF C-terminal chain 3;HCF C-terminal chain 4;HCF C-terminal chain 5;HCF C-terminal chain 6	Hcfc1	0.544089	1	0.303744
Hepatoma-derived growth factor	Hdgf	0.0312609	1	0.00869298
Hepatoma-derived growth factor-related protein 2	Hdgfrp2	0.636451	1	0.168418
Haloacid dehalogenase-like hydrolase domain-containing protein 3	Hdhd3	0.129865	1	0.0964563
Vigilin	Hdlbp	0.156515	1	0.046607
Hephaestin	Heph	0.69261	1	-0.222319
Beta-hexosaminidase subunit alpha	Hexa	0.15806	1	0.0673934
Beta-hexosaminidase subunit beta	Hexb	0.0157418	1	-0.00862638
Protein HEXIM1	Hexim1	0.373789	1	0.112705
Hepatocyte growth factor-regulated tyrosine kinase substrate	Hgs	0.696965	1	0.228001
3-hydroxyisobutyrate dehydrogenase, mitochondrial	Hibadh	0.0562937	1	0.0249676
Histidine triad nucleotide-binding protein 1	Hint1	0.24119	1	-0.106158
Histidine triad nucleotide-binding protein 2, mitochondrial	Hint2	0.000248027	0.999966	9.48906e-05
Huntingtin-interacting protein 1-related protein	Hip1r	0.655664	1	0.173203
Histone H1.1	Hist1h1a	0.462239	1	0.13456
Histone H1.5	Hist1h1b	0.346363	1	0.102846
Histone H1.2	Hist1h1c	0.330742	1	0.105691
Histone H1.3	Hist1h1d	0.371402	1	0.10525
Histone H1.4	Hist1h1e	0.405462	1	0.114963
Histone H2B type 1-C/E/G;Histone H2B type 2-B;Histone H2B type 1-H;Histone H2B type 1-M	Hist1h2bc;Hist2h2bb;Hist1h2bh;Hist1h2bm	0.376118	1	0.096819
Histone H2B;Histone H2B type 1-P;Histone H2B type 1-K;Histone H2B type 1-B;Histone H2B type 1-F/J/L;Histone H2B type 1-A	Hist1h2br;Hist1h2bp;Hist1h2bk;Hist1h2bb;Hist1h2bf;Hist1h2ba	0.497679	1	0.692256
Histone H3.2;Histone H3.1	Hist1h3b;Hist1h3a	0.306046	1	0.153436
Histone H4	Hist1h4a	0.541764	1	0.135653
Histone H2A type 2-B	Hist2h2ab	0.57201	1	0.542936
Histone H2A type 3;Histone H2A	Hist3h2a;Hist1h2aa	0.0380024	1	0.0148936
Putative hexokinase HKDC1	Hkdc1	0.785206	1	-0.467396
High mobility group protein HMG-I/HMG-Y	Hmga1	0.710806	1	0.475365
High mobility group protein B1	Hmgb1	0.0562803	1	0.021843
High mobility group protein B2	Hmgb2	0.280096	1	0.107802
High mobility group protein B3	Hmgb3	0.136468	1	0.0338512
Hydroxymethylglutaryl-CoA lyase, mitochondrial	Hmgcl	0.210444	1	-0.203946
Hydroxymethylglutaryl-CoA synthase, cytoplasmic	Hmgcs1	0.549521	1	0.291213
High mobility group nucleosome-binding domain-containing protein 5	Hmgn5	0.106346	1	0.0229396
Hematological and neurological expressed 1 protein;Hematological and neurological expressed 1 protein, N-terminally processed	Hn1	0.288038	1	0.214349
Hematological and neurological expressed 1-like protein	Hn1l	0.375136	1	0.12182
Hepatocyte nuclear factor 4-alpha	Hnf4a	0.244018	1	0.0866079
Hepatocyte nuclear factor 4-gamma	Hnf4g	0.147656	1	-0.0574629
Heterogeneous nuclear ribonucleoprotein A0	Hnrnpa0	0.0581157	1	0.0264563
Heterogeneous nuclear ribonucleoprotein A1;Heterogeneous nuclear ribonucleoprotein A1, N-terminally processed	Hnrnpa1	0.0772848	1	0.0268368
Heterogeneous nuclear ribonucleoproteins A2/B1	Hnrnpa2b1	0.160657	1	0.0357369
Heterogeneous nuclear ribonucleoprotein A3	Hnrnpa3	0.56	1	0.205164
Heterogeneous nuclear ribonucleoprotein A/B	Hnrnpab	0.214316	1	0.0528197
Heterogeneous nuclear ribonucleoproteins C1/C2	Hnrnpc	0.562292	1	0.112328
Heterogeneous nuclear ribonucleoprotein D0	Hnrnpd	0.0712261	1	0.0276446
Heterogeneous nuclear ribonucleoprotein D-like	Hnrnpdl	0.123023	1	-0.0397155
Heterogeneous nuclear ribonucleoprotein F;Heterogeneous nuclear ribonucleoprotein F, N-terminally processed	Hnrnpf	0.154568	1	0.0376
Heterogeneous nuclear ribonucleoprotein H;Heterogeneous nuclear ribonucleoprotein H, N-terminally processed	Hnrnph1	0.0666458	1	-0.0177796
Heterogeneous nuclear ribonucleoprotein H2	Hnrnph2	0.181481	1	0.0665329
	Hnrnpk	0.0518523	1	0.0164996
Heterogeneous nuclear ribonucleoprotein L	Hnrnpl	0.0984323	1	0.0371532
Heterogeneous nuclear ribonucleoprotein L-like	Hnrnpll	0.205697	1	0.145024
Heterogeneous nuclear ribonucleoprotein M	Hnrnpm	0.00869032	1	0.00306845
	Hnrnpr	0.237626	1	0.172192
Heterogeneous nuclear ribonucleoprotein U	Hnrnpu	0.227276	1	0.06305
Heterogeneous nuclear ribonucleoprotein U-like protein 1	Hnrnpul1	0.129799	1	-0.0605912
Heterogeneous nuclear ribonucleoprotein U-like protein 2	Hnrnpul2	0.0706047	1	0.0218551
Protein Hook homolog 1	Hook1	0.0410732	1	0.0230298
Heterochromatin protein 1-binding protein 3	Hp1bp3	0.155763	1	-0.0790929
Hippocalcin-like protein 1	Hpcal1	0.582795	1	0.165503
15-hydroxyprostaglandin dehydrogenase [NAD(+)]	Hpgd	0.00846461	1	-0.00822278
Hypoxanthine-guanine phosphoribosyltransferase	Hprt1	0.136268	1	0.113211
Hemopexin	Hpx	0.0971928	1	0.0808593
Heat shock factor-binding protein 1	Hsbp1	0.33941	1	-0.15578
3-hydroxyacyl-CoA dehydrogenase type-2	Hsd17b10	0.246245	1	-0.211192
Estradiol 17-beta-dehydrogenase 11	Hsd17b11	0.490156	1	-0.15329
Very-long-chain 3-oxoacyl-CoA reductase	Hsd17b12	0.275655	1	0.174689
Peroxisomal multifunctional enzyme type 2;(3R)-hydroxyacyl-CoA dehydrogenase;Enoyl-CoA hydratase 2	Hsd17b4	0.762606	1	-0.366396
Hydroxysteroid dehydrogenase-like protein 2	Hsdl2	0.675624	1	-0.391896
Heat shock protein HSP 90-alpha	Hsp90aa1	0.255798	1	0.0744598
Heat shock protein HSP 90-beta	Hsp90ab1	0.338153	1	0.0838737
Endoplasmin	Hsp90b1	0.102047	1	0.0366011
Heat shock 70 kDa protein 1A;Heat shock 70 kDa protein 1B	Hspa1a;Hspa1b	0.227952	1	0.22517
Heat shock 70 kDa protein 4	Hspa4	0.150228	1	0.0499226
78 kDa glucose-regulated protein	Hspa5	0.248413	1	0.0796986
Heat shock cognate 71 kDa protein	Hspa8	0.256612	1	0.074609
Stress-70 protein, mitochondrial	Hspa9	0.109553	1	0.0473807
60 kDa heat shock protein, mitochondrial	Hspd1	0.0741531	1	0.0341252
10 kDa heat shock protein, mitochondrial	Hspe1	0.206888	1	0.0675862
Heat shock protein 105 kDa	Hsph1	0.613476	1	0.251377
Hypoxia up-regulated protein 1	Hyou1	0.0543805	1	0.0263679
Huntingtin-interacting protein K	Hypk	0.108389	1	-0.0559878
Isoleucine--tRNA ligase, cytoplasmic	Iars	0.0519249	1	0.0340019
Isoleucine--tRNA ligase, mitochondrial	Iars2	0.0181108	1	0.00794045
Insulin-degrading enzyme	Ide	0.899311	1	0.471536
Isocitrate dehydrogenase [NADP] cytoplasmic	Idh1	0.485788	1	-0.168891
Isocitrate dehydrogenase [NADP], mitochondrial	Idh2	0.0593861	1	-0.0276706
Isocitrate dehydrogenase [NAD] subunit alpha, mitochondrial	Idh3a	0.0757257	1	0.0551564
Isocitrate dehydrogenase [NAD] subunit, mitochondrial	Idh3b	0.0300099	1	0.0285033
Isocitrate dehydrogenase [NAD] subunit gamma 1, mitochondrial	Idh3g	0.0299692	1	-0.0184557
Isopentenyl-diphosphate Delta-isomerase 1	Idi1	0.224506	1	0.15871
Interferon alpha-inducible protein 27-like protein 2B	Ifi27l2b	0.192233	1	0.0933104
Interferon-induced 35 kDa protein homolog	Ifi35	0.0555208	1	-0.0187421
	Ifi47	0.437862	1	0.064386
Interferon-induced helicase C domain-containing protein 1	Ifih1	0.301815	1	0.142172
Immunoglobulin-binding protein 1	Igbp1	0.137407	1	0.0404903
Insulin-like growth factor 2 mRNA-binding protein 2	Igf2bp2	0.461313	1	0.228193
Ig alpha chain C region	Igha	0.485109	1	0.123439
Ig heavy chain V region AC38 205.12;Ig heavy chain V region J558;Ig heavy chain V region MOPC 104E	Ighv1-31;Ighv1-42;Ighv1-34;Ighv1-26	0.30598	1	0.121235
Immunoglobulin J chain	Igj	0.532922	1	0.212957
	Igkv1-110;Igkv1-99;Igkv1-115	0.972198	1	0.413033
Protein Red	Ik	0.384627	1	0.173211
Interleukin enhancer-binding factor 2	Ilf2	0.126176	1	-0.0571947
Interleukin enhancer-binding factor 3	Ilf3	0.254398	1	0.117838
Acetolactate synthase-like protein	Ilvbl	0.504314	1	-0.169235
MICOS complex subunit Mic60	Immt	0.0396653	1	0.0243841
Inositol monophosphatase 1	Impa1	0.177183	1	0.0772396
Inosine-5-monophosphate dehydrogenase 2	Impdh2	0.351771	1	0.153803
Importin-5	Ipo5	1.18244	1	0.290015
Ras GTPase-activating-like protein IQGAP1	Iqgap1	0.251008	1	0.0658886
Ras GTPase-activating-like protein IQGAP2	Iqgap2	0.242335	1	-0.0652377
IST1 homolog	Ist1	0.0513457	1	0.0198124
Inositol-3-phosphate synthase 1	Isyna1	0.0481318	1	-0.031675
Protein ITFG3	Itfg3	0.155346	1	0.0571701
Integrin alpha-3;Integrin alpha-3 heavy chain;Integrin alpha-3 light chain	Itga3	0.0209361	1	0.00948071
Integrin alpha-6;Integrin alpha-6 heavy chain;Integrin alpha-6 light chain	Itga6	0.112083	1	0.0771191
Integrin beta-1	Itgb1	0.581318	1	0.190339
Integrin beta-4;Integrin beta	Itgb4	0.208758	1	-0.113537
Intelectin-1a	Itln1	0.154986	1	0.0787234
Inosine triphosphate pyrophosphatase	Itpa	0.101605	1	-0.0638185
Inositol-tetrakisphosphate 1-kinase	Itpk1	0.0139835	1	0.00863651
Junction plakoglobin	Jup	0.214886	1	0.0626042
Lysine--tRNA ligase	Kars	0.305292	1	0.0895607
KH domain-containing, RNA-binding, signal transduction-associated protein 1	Khdrbs1	0.23976	1	0.209714
Ketohexokinase	Khk	0.061061	1	-0.0594308
Far upstream element-binding protein 2	Khsrp	0.248495	1	0.0616314
Uncharacterized protein KIAA1522	Kiaa1522	0.715456	1	-0.195435
Shootin-1	Kiaa1598	0.514641	1	-0.146641
Kinesin-like protein	Kif13b	0.202718	1	0.0618622
Kinesin-1 heavy chain;Kinesin-like protein	Kif5b	0.171189	1	-0.0566836
Kinesin light chain 4	Klc4	0.468242	1	-0.110542
Kallikrein-1	Klk1	2.44869	1	0.606166
Kininogen-1;Kininogen-1 heavy chain;Bradykinin;Kininogen-1 light chain	Kng1	0.83337	1	0.390197
Importin subunit alpha-4	Kpna3	0.478209	1	0.194413
Importin subunit alpha-3	Kpna4	0.0276729	1	0.0108414
Importin subunit beta-1	Kpnb1	0.309049	1	0.0912409
GTPase KRas;GTPase KRas, N-terminally processed;GTPase NRas	Kras;Nras	0.308058	1	0.168902
Keratin, type II cytoskeletal 2 oral	Krt76	1.01502	1	0.216826
Keratin, type II cytoskeletal 8	Krt8	0.188533	1	0.0478435
Kinase suppressor of Ras 1	Ksr1	0.0620926	1	-0.0248073
Kinectin	Ktn1	0.441323	1	0.193077
Beta-lactamase-like protein 2	Lactb2	0.0437578	1	-0.0144412
Ladinin-1	Lad1	0.270746	1	-0.0840853
Lysosome-associated membrane glycoprotein 1	Lamp1	0.204388	1	0.0919649
Lysosome-associated membrane glycoprotein 2	Lamp2	0.234472	1	0.204078
Ragulator complex protein LAMTOR5	Lamtor5	0.0943535	1	0.0500399
Cytosol aminopeptidase	Lap3	0.0409856	1	-0.0404433
La-related protein 1	Larp1	0.879772	1	0.389344
La-related protein 4B	Larp4b	0.0248759	1	-0.0109455
Leucine--tRNA ligase, cytoplasmic	Lars	0.300341	1	0.149923
LIM and SH3 domain protein 1	Lasp1	0.19075	1	-0.0518101
Lamin-B receptor	Lbr	0.640617	1	0.291865
Plastin-2	Lcp1	0.629451	1	0.31342
LIM domain-binding protein 3	Ldb3	2.99009	0.688	-0.45079
L-lactate dehydrogenase;L-lactate dehydrogenase A chain	Ldha	0.0413091	1	0.0167476
LETM1 and EF-hand domain-containing protein 1, mitochondrial	Letm1	0.226572	1	-0.138865
Galectin-1	Lgals1	2.72906	0.841333	0.467868
Galectin-2	Lgals2	0.139687	1	0.0333118
Galectin;Galectin-3	Lgals3	0.197677	1	0.0685184
Galectin-3-binding protein	Lgals3bp	0.0866632	1	0.048608
Galectin-4	Lgals4	0.054741	1	0.022151
Galectin;Galectin-9	Lgals9	0.412172	1	0.0943282
LIM domain and actin-binding protein 1	Lima1	0.0158259	1	-0.00603573
Protein lin-7 homolog C	Lin7c	0.0503722	1	-0.0331003
Protein ERGIC-53	Lman1	0.036435	1	-0.0194066
Prelamin-A/C;Lamin-A/C	Lmna	0.461995	1	0.149682
Lamin-B1	Lmnb1	0.28537	1	0.0856566
Lamin-B2	Lmnb2	0.240156	1	0.0804548
	Lmo7	0.315107	1	-0.1424
Lon protease homolog, mitochondrial	Lonp1	0.0286111	1	-0.0192289
Lysophospholipid acyltransferase 5	Lpcat3	0.0166512	1	-0.00847574
Lipoma-preferred partner homolog	Lpp	0.41228	1	0.232104
Lipopolysaccharide-responsive and beige-like anchor protein	Lrba	0.124894	1	-0.0527093
Prolow-density lipoprotein receptor-related protein 1;Low-density lipoprotein receptor-related protein 1 85 kDa subunit;Low-density lipoprotein receptor-related protein 1 515 kDa subunit;Low-density lipoprotein receptor-related protein 1 intracellular domain	Lrp1	0.103293	1	0.0524265
Leucine-rich PPR motif-containing protein, mitochondrial	Lrpprc	0.0150801	1	-0.00956051
Leucine-rich repeat-containing protein 16A	Lrrc16a	0.0103672	1	-0.00688215
Leucine-rich repeat-containing protein 47	Lrrc47	0.407665	1	0.179203
Leucine-rich repeat-containing protein 59	Lrrc59	0.189202	1	0.0611329
Leucine-rich repeat flightless-interacting protein 1	Lrrfip1	0.48224	1	0.109731
Leucine-rich repeat flightless-interacting protein 2	Lrrfip2	0.0239165	1	-0.0150557
Protein LSM14 homolog A	Lsm14a	0.338172	1	0.110293
U6 snRNA-associated Sm-like protein LSm4	Lsm4	0.0112635	1	0.00618005
U6 snRNA-associated Sm-like protein LSm6	Lsm6	0.380403	1	0.214195
U6 snRNA-associated Sm-like protein LSm7	Lsm7	0.400438	1	0.234768
U6 snRNA-associated Sm-like protein LSm8	Lsm8	0.264005	1	0.123225
Lymphocyte-specific protein 1	Lsp1	0.21306	1	0.141336
Lipolysis-stimulated lipoprotein receptor	Lsr	0.145304	1	0.045048
Leukotriene A-4 hydrolase	Lta4h	0.156043	1	-0.0525227
Putative RNA-binding protein Luc7-like 2	Luc7l2	0.181582	1	0.0607424
Luc7-like protein 3	Luc7l3	0.341165	1	0.192663
Leucine zipper protein 1	Luzp1	0.491808	1	-0.200353
Latexin	Lxn	0.0614732	1	0.0175374
Cell growth-regulating nucleolar protein	Lyar	0.413079	1	0.137095
Acyl-protein thioesterase 1	Lypla1	0.356251	1	-0.312547
Lysozyme C-1	Lyz1	0.153237	1	0.0456609
Protein LZIC	Lzic	0.229533	1	0.145387
Cation-dependent mannose-6-phosphate receptor	M6pr	0.782683	1	0.289957
O-acetyl-ADP-ribose deacetylase MACROD1	Macrod1	0.0400038	1	0.0171784
Protein mago nashi homolog 2;Protein mago nashi homolog	Magohb;Magoh	0.444494	1	0.266033
Beta-mannosidase	Manba	0.0313177	1	0.00937895
Mesencephalic astrocyte-derived neurotrophic factor	Manf	0.257548	1	0.0923721
Amine oxidase [flavin-containing] A	Maoa	0.0800937	1	-0.033004
Amine oxidase [flavin-containing] B	Maob	0.169021	1	-0.160393
Dual specificity mitogen-activated protein kinase kinase 1	Map2k1	0.128342	1	-0.0703562
Dual specificity mitogen-activated protein kinase kinase 2	Map2k2	0.00137859	1	0.000908613
Microtubule-associated protein 4	Map4	0.243743	1	0.0794315
Ensconsin	Map7	0.0750344	1	0.0195095
Mitogen-activated protein kinase 1	Mapk1	0.835844	1	-0.306452
Mitogen-activated protein kinase 13	Mapk13	0.172903	1	0.0613211
Mitogen-activated protein kinase 3;Mitogen-activated protein kinase	Mapk3	0.177686	1	-0.0598901
Microtubule-associated protein RP/EB family member 1	Mapre1	0.175517	1	0.0625264
Microtubule-associated protein RP/EB family member 2	Mapre2	0.0999786	1	0.0439564
Myristoylated alanine-rich C-kinase substrate	Marcks	0.82424	1	0.155869
Serine/threonine-protein kinase MARK2	Mark2	0.188395	1	-0.0771195
Methionine--tRNA ligase, cytoplasmic	Mars	0.567053	1	0.106545
S-adenosylmethionine synthase isoform type-2	Mat2a	0.467719	1	0.124125
Methionine adenosyltransferase 2 subunit beta	Mat2b	0.597791	1	0.122202
Matrin-3	Matr3	0.0060758	1	0.00250141
Mitochondrial antiviral-signaling protein	Mavs	0.239001	1	-0.0771206
Muscleblind-like protein 1	Mbnl1	0.276915	1	0.101677
Methylcrotonoyl-CoA carboxylase subunit alpha, mitochondrial	Mccc1	0.017942	1	0.0103746
Multiple coagulation factor deficiency protein 2 homolog	Mcfd2	0.873919	1	0.358595
Malignant T-cell-amplified sequence 1	Mcts1	0.0936467	1	-0.0428651
Calcium uniporter protein, mitochondrial	Mcu	0.221268	1	0.0455113
Malate dehydrogenase, cytoplasmic	Mdh1	0.00437382	1	0.00235351
Malate dehydrogenase, mitochondrial	Mdh2	0.00585497	1	0.00256594
NADP-dependent malic enzyme;Malic enzyme	Me1	1.86122	1	0.456853
NAD-dependent malic enzyme, mitochondrial	Me2	0.42679	1	-0.141437
Trans-2-enoyl-CoA reductase, mitochondrial	Mecr	0.277857	1	0.135727
Meprin A subunit alpha	Mep1a	0.00267101	1	0.00150712
Meprin A subunit beta	Mep1b	0.818221	1	0.110524
LDLR chaperone MESD	Mesdc2	0.0809562	1	0.0395775
Methionine aminopeptidase 1	Metap1	0.493179	1	0.248198
Methionine aminopeptidase 2;Methionine aminopeptidase	Metap2	0.0373598	1	-0.0252086
Methyltransferase-like protein 7B	Mettl7b	0.921288	1	-0.33925
	Mgam	0.124604	1	0.0283767
Microsomal glutathione S-transferase 1	Mgst1	0.201686	1	-0.0831559
Melanoma inhibitory activity protein 3	Mia3	0.029645	1	-0.0139316
Protein-methionine sulfoxide oxidase MICAL1	Mical1	0.00506552	1	0.00287922
Calcium uptake protein 1, mitochondrial	Micu1	0.0720777	1	-0.0538839
Calcium uptake protein 2, mitochondrial	Micu2	0.0586903	1	0.0504284
Macrophage migration inhibitory factor	Mif	0.268718	1	0.186605
Mitotic interactor and substrate of PLK1	Misp	0.0392869	1	-0.013233
E3 ubiquitin-protein ligase makorin-1	Mkrn1	0.272822	1	0.119062
Malectin	Mlec	0.484995	1	0.104734
Afadin	Mllt4	0.105546	1	0.0493356
Neprilysin	Mme	0.334554	1	-0.177024
MOB kinase activator 1A;MOB kinase activator 1B	Mob1b;Mob1a	0.418439	1	0.146691
2-acylglycerol O-acyltransferase 2	Mogat2	0.34176	1	-0.17078
Putative helicase MOV-10	Mov10	0.0601963	1	-0.0302524
6.8 kDa mitochondrial proteolipid	Mp68	0.0348424	1	-0.0184628
Mannose-P-dolichol utilization defect 1 protein	Mpdu1	0.614245	1	0.311234
Mannose-6-phosphate isomerase	Mpi	0.420455	1	-0.181965
55 kDa erythrocyte membrane protein	Mpp1	0.700359	1	-0.221766
3-mercaptopyruvate sulfurtransferase	Mpst	0.110906	1	-0.128282
	Mptx2	0.277472	1	0.122316
39S ribosomal protein L11, mitochondrial	Mrpl11	0.0178395	1	0.0156057
39S ribosomal protein L12, mitochondrial	Mrpl12	0.0314111	1	0.0162663
39S ribosomal protein L14, mitochondrial	Mrpl14	0.630355	1	0.306626
39S ribosomal protein L2, mitochondrial	Mrpl2	0.302988	1	0.14387
39S ribosomal protein L27, mitochondrial	Mrpl27	0.158606	1	0.105069
39S ribosomal protein L49, mitochondrial	Mrpl49	0.133578	1	-0.0451185
39S ribosomal protein L9, mitochondrial	Mrpl9	0.0849893	1	0.0529803
28S ribosomal protein S10, mitochondrial	Mrps10	0.065957	1	0.0330578
28S ribosomal protein S17, mitochondrial	Mrps17	0.00146807	1	-0.00124089
28S ribosomal protein S22, mitochondrial	Mrps22	0.212962	1	0.119111
28S ribosomal protein S26, mitochondrial	Mrps26	0.479005	1	0.349745
28S ribosomal protein S31, mitochondrial	Mrps31	0.394507	1	0.235687
28S ribosomal protein S35, mitochondrial	Mrps35	0.0241082	1	-0.0167282
28S ribosomal protein S36, mitochondrial	Mrps36	0.3353	1	-0.124531
Moesin	Msn	0.42564	1	0.35264
Mitochondrial peptide methionine sulfoxide reductase	Msra	0.109676	1	-0.104589
Metastasis-associated protein MTA2	Mta2	0.293638	1	0.116534
S-methyl-5-thioadenosine phosphorylase	Mtap	0.0796801	1	0.0566912
ATP synthase protein 8	Mtatp8	0.145203	1	-0.111947
Mitochondrial carrier homolog 2	Mtch2	0.185314	1	0.08317
Cytochrome c oxidase subunit 2	Mtco2	0.0823848	1	0.0436734
Protein LYRIC	Mtdh	0.188457	1	0.10245
C-1-tetrahydrofolate synthase, cytoplasmic;Methylenetetrahydrofolate dehydrogenase;Methenyltetrahydrofolate cyclohydrolase;Formyltetrahydrofolate synthetase;C-1-tetrahydrofolate synthase, cytoplasmic, N-terminally processed	Mthfd1	0.0129879	1	-0.00483155
Myotubularin	Mtm1	0.716212	1	-0.1777
Myotrophin	Mtpn	0.00582391	1	-0.00241987
Microsomal triglyceride transfer protein large subunit	Mttp	0.321827	1	-0.100802
Microtubule-associated tumor suppressor 1 homolog	Mtus1	0.0237627	1	-0.0182544
Mucin-13	Muc13	0.502071	1	0.0658596
Mucin-2	Muc2	0.862869	1	0.160291
	Muc3	0.624257	1	0.147228
Murinoglobulin-1;Murinoglobulin-2	Mug1;Mug2	0.105946	1	-0.0557352
Diphosphomevalonate decarboxylase	Mvd	0.29462	1	0.13368
Major vault protein	Mvp	0.0316978	1	-0.01747
Myb-binding protein 1A	Mybbp1a	0.813958	1	0.404751
C-Myc-binding protein	Mycbp	0.19102	1	0.105742
Myeloid-derived growth factor	Mydgf	0.0541007	1	0.0228026
Myosin-14	Myh14	0.0152698	1	0.00505765
Myosin-9	Myh9	0.222091	1	0.0714694
Myosin light chain 1/3, skeletal muscle isoform;Myosin light chain 4;Myosin light chain 3	Myl1;Myl4;Myl3	0.565458	1	0.131508
	Myl12a	0.73638	1	0.151964
Myosin regulatory light chain 12B	Myl12b	0.0108281	1	0.00327603
Myosin light polypeptide 6	Myl6	0.270033	1	0.0745024
Myosin light chain kinase, smooth muscle;Myosin light chain kinase, smooth muscle, deglutamylated form	Mylk	0.515032	1	0.149679
	Myo15b	0.245405	1	0.045852
Unconventional myosin-XVIIIa	Myo18a	0.284679	1	-0.109611
Unconventional myosin-Ia	Myo1a	0.296622	1	-0.0636022
Unconventional myosin-Id	Myo1d	0.0801337	1	0.024621
Unconventional myosin-Ie	Myo1e	0.141583	1	-0.0524669
Unconventional myosin-Vb	Myo5b	0.0142399	1	0.00756999
	Myo6	0.0149998	1	-0.00407449
	Myo6	0.296463	1	0.172895
Unconventional myosin-VIIb	Myo7b	0.139969	1	-0.0483655
N-alpha-acetyltransferase 10	Naa10	0.308992	1	0.131633
N-alpha-acetyltransferase 15, NatA auxiliary subunit	Naa15	0.482646	1	0.173707
N-alpha-acetyltransferase 50	Naa50	0.694806	1	0.313517
N-acetylated-alpha-linked acidic dipeptidase-like protein	Naaladl1	0.0236548	1	0.00886877
Nascent polypeptide-associated complex subunit alpha, muscle-specific form;Nascent polypeptide-associated complex subunit alpha	Naca	0.0763492	1	0.0252949
NEDD8-activating enzyme E1 regulatory subunit	Nae1	0.261379	1	0.0990704
Alpha-N-acetylgalactosaminidase	Naga	0.429908	1	0.140028
Nicotinamide phosphoribosyltransferase	Nampt	0.162436	1	-0.0818103
	Nans	0.0318038	1	0.0118518
Nucleosome assembly protein 1-like 4	Nap1l4	0.0405347	1	0.028403
Alpha-soluble NSF attachment protein	Napa	0.0985336	1	0.0441977
Gamma-soluble NSF attachment protein	Napg	0.381001	1	0.0953275
Nicotinate phosphoribosyltransferase	Naprt	0.980977	1	-0.275355
Asparagine--tRNA ligase, cytoplasmic	Nars	0.110986	1	-0.0439389
Nuclear autoantigenic sperm protein	Nasp	0.41847	1	0.163056
Nck-associated protein 1	Nckap1	1.10689	1	-0.189572
Nucleolin	Ncl	0.619227	1	0.158849
Protein NDRG1	Ndrg1	0.118505	1	-0.0606254
Protein NDRG3	Ndrg3	0.334376	1	0.170955
NADH dehydrogenase [ubiquinone] 1 alpha subcomplex subunit 10, mitochondrial	Ndufa10	0.0355742	1	-0.0215052
NADH dehydrogenase [ubiquinone] 1 alpha subcomplex subunit 12	Ndufa12	0.0373088	1	-0.0231505
NADH dehydrogenase [ubiquinone] 1 alpha subcomplex subunit 13	Ndufa13	0.0675587	1	-0.0494684
NADH dehydrogenase [ubiquinone] 1 alpha subcomplex subunit 2	Ndufa2	0.134711	1	0.0470799
Cytochrome c oxidase subunit NDUFA4	Ndufa4	0.523727	1	-0.262019
NADH dehydrogenase [ubiquinone] 1 alpha subcomplex subunit 5	Ndufa5	0.01427	1	0.00573222
NADH dehydrogenase [ubiquinone] 1 alpha subcomplex subunit 6	Ndufa6	0.0340669	1	0.0144966
NADH dehydrogenase [ubiquinone] 1 alpha subcomplex subunit 7	Ndufa7	0.223167	1	0.098929
NADH dehydrogenase [ubiquinone] 1 alpha subcomplex subunit 8	Ndufa8	0.054788	1	0.0313888
Acyl carrier protein;Acyl carrier protein, mitochondrial	Ndufab1	0.552102	1	0.117014
NADH dehydrogenase [ubiquinone] 1 alpha subcomplex assembly factor 4	Ndufaf4	0.323833	1	-0.0902399
NADH dehydrogenase [ubiquinone] 1 beta subcomplex subunit 10	Ndufb10	0.108966	1	0.0586018
NADH dehydrogenase [ubiquinone] 1 beta subcomplex subunit 11, mitochondrial	Ndufb11	0.1018	1	0.0784174
NADH dehydrogenase [ubiquinone] 1 beta subcomplex subunit 3	Ndufb3	0.105506	1	0.075837
NADH dehydrogenase [ubiquinone] 1 beta subcomplex subunit 4	Ndufb4	0.347686	1	0.245181
NADH dehydrogenase [ubiquinone] 1 beta subcomplex subunit 5, mitochondrial	Ndufb5	0.304967	1	0.25271
NADH dehydrogenase [ubiquinone] 1 beta subcomplex subunit 7	Ndufb7	0.259963	1	0.103547
NADH dehydrogenase [ubiquinone] 1 beta subcomplex subunit 9	Ndufb9	0.0152331	1	-0.00685628
NADH dehydrogenase [ubiquinone] 1 subunit C2	Ndufc2	0.444246	1	0.419564
NADH-ubiquinone oxidoreductase 75 kDa subunit, mitochondrial	Ndufs1	0.00558574	1	0.00307679
NADH dehydrogenase [ubiquinone] iron-sulfur protein 2, mitochondrial	Ndufs2	0.224265	1	0.139046
NADH dehydrogenase [ubiquinone] iron-sulfur protein 3, mitochondrial	Ndufs3	0.29968	1	-0.128244
NADH dehydrogenase [ubiquinone] iron-sulfur protein 4, mitochondrial	Ndufs4	0.552827	1	0.14677
NADH dehydrogenase [ubiquinone] iron-sulfur protein 5;NADH dehydrogenase [ubiquinone] iron-sulfur protein 5, N-terminally processed	Ndufs5	0.0678096	1	0.0334098
NADH dehydrogenase [ubiquinone] iron-sulfur protein 6, mitochondrial	Ndufs6	0.0516104	1	0.0227292
NADH dehydrogenase [ubiquinone] iron-sulfur protein 7, mitochondrial	Ndufs7	0.199845	1	-0.15455
NADH dehydrogenase [ubiquinone] iron-sulfur protein 8, mitochondrial	Ndufs8	0.228849	1	0.098112
NADH dehydrogenase [ubiquinone] flavoprotein 1, mitochondrial	Ndufv1	0.0190418	1	-0.0188071
NADH dehydrogenase [ubiquinone] flavoprotein 2, mitochondrial	Ndufv2	0.0732253	1	-0.0449091
	Ndufv3	0.646572	1	-0.216662
NADH dehydrogenase [ubiquinone] flavoprotein 3, mitochondrial	Ndufv3	0.275665	1	0.161165
Cysteine desulfurase, mitochondrial	Nfs1	0.195355	1	0.087975
H/ACA ribonucleoprotein complex subunit 2	Nhp2	0.412068	1	0.201653
NHP2-like protein 1;NHP2-like protein 1, N-terminally processed	Nhp2l1	0.372475	1	0.291118
Protein NipSnap homolog 1	Nipsnap1	0.721278	1	0.366416
Protein NipSnap homolog 3B	Nipsnap3b	0.0258559	1	-0.00964415
Nitrilase homolog 1	Nit1	0.500297	1	0.203785
Omega-amidase NIT2	Nit2	0.36695	1	-0.165856
NACHT, LRR and PYD domains-containing protein 6	Nlrp6	0.113116	1	-0.0641759
Nucleoside diphosphate kinase A;Nucleoside diphosphate kinase	Nme1	0.316017	1	0.23237
Normal mucosa of esophagus-specific gene 1 protein	Nmes1;AA467197	0.332798	1	0.25465
N-myc-interactor	Nmi	0.256306	1	-0.0826202
Glycylpeptide N-tetradecanoyltransferase 1	Nmt1	0.168145	1	0.0758715
	Nolc1	1.15327	1	0.428086
Nodal modulator 1	Nomo1	0.610816	1	0.205883
Non-POU domain-containing octamer-binding protein	Nono	0.0671778	1	0.0240141
Nucleolar protein 56	Nop56	0.185869	1	0.0980318
Nucleolar protein 58	Nop58	0.909984	1	0.34089
Niemann-Pick C1-like protein 1	Npc1l1	0.593561	1	0.252402
Epididymal secretory protein E1	Npc2	0.69397	1	0.232605
Puromycin-sensitive aminopeptidase	Npepps	0.0157509	1	0.00628519
Nucleophosmin	Npm1	1.23142	1	0.231753
Nucleoplasmin-3	Npm3	0.843643	1	0.273069
Neuroplastin	Nptn	0.278324	1	0.188441
NAD(P)H dehydrogenase [quinone] 1	Nqo1	0.491749	1	0.21005
Nardilysin	Nrd1	0.96161	1	0.231327
Sterol-4-alpha-carboxylate 3-dehydrogenase, decarboxylating	Nsdhl	0.311286	1	0.076153
Vesicle-fusing ATPase	Nsf	0.0210444	1	0.0145141
NSFL1 cofactor p47	Nsfl1c	0.0226844	1	0.00776227
5(3)-deoxyribonucleotidase, cytosolic type	Nt5c	0.170749	1	0.0484591
Cytosolic 5-nucleotidase 3A	Nt5c3a	0.18752	1	0.0310492
NEDD8 ultimate buster 1	Nub1	0.742445	1	0.195335
Nucleobindin-1	Nucb1	0.205289	1	-0.0629721
Nucleobindin-2;Nesfatin-1	Nucb2	0.734635	1	0.332268
Nuclear ubiquitous casein and cyclin-dependent kinase substrate 1	Nucks1	0.0119853	1	0.00516578
Nuclear migration protein nudC	Nudc	0.484741	1	0.288546
Bis(5-nucleosyl)-tetraphosphatase [asymmetrical]	Nudt2	0.0641415	1	-0.0173889
Cleavage and polyadenylation specificity factor subunit 5	Nudt21	1.07731	1	0.450356
Diphosphoinositol polyphosphate phosphohydrolase 2;Diphosphoinositol polyphosphate phosphohydrolase 3-beta;Diphosphoinositol polyphosphate phosphohydrolase 3-alpha	Nudt4;Nudt11;Nudt10	0.330182	1	-0.116694
ADP-sugar pyrophosphatase	Nudt5	1.10658	1	0.4211
Nuclear fragile X mental retardation-interacting protein 2	Nufip2	0.022446	1	0.0107688
	Numa1	0.170029	1	0.0730856
Protein numb homolog	Numb	0.0171261	1	0.00741478
Nuclear pore complex protein Nup50	Nup50	0.982031	1	0.344691
Nuclear pore glycoprotein p62	Nup62	1.39646	1	0.337126
Nuclear pore complex protein Nup98-Nup96;Nuclear pore complex protein Nup98;Nuclear pore complex protein Nup96	Nup98	0.223312	1	0.107562
Nuclear transport factor 2	Nutf2	0.142131	1	0.109445
Ornithine aminotransferase, mitochondrial	Oat	0.00542598	1	-0.00217811
OCIA domain-containing protein 2	Ociad2	0.400258	1	0.139868
Oncomodulin	Ocm	1.91751	1	-0.329845
2-oxoglutarate dehydrogenase, mitochondrial	Ogdh	0.242442	1	-0.0768218
Opioid growth factor receptor	Ogfr	0.163083	1	0.0965089
Obg-like ATPase 1	Ola1	0.343369	1	0.177111
Dynamin-like 120 kDa protein, mitochondrial;Dynamin-like 120 kDa protein, form S1	Opa1	0.148945	1	-0.0712557
Optineurin	Optn	0.0229493	1	0.0109919
Protein OS-9	Os9	1.40418	1	0.301606
Oxysterol-binding protein 1	Osbp	0.0365137	1	0.0181857
Osteoclast-stimulating factor 1	Ostf1	0.694005	1	-0.164906
Ornithine carbamoyltransferase, mitochondrial	Otc	0.293605	1	0.126638
Ubiquitin thioesterase OTUB1	Otub1	0.0841998	1	0.0354801
Succinyl-CoA:3-ketoacid coenzyme A transferase 1, mitochondrial;Succinyl-CoA:3-ketoacid-coenzyme A transferase	Oxct1	0.163499	1	0.105168
Serine/threonine-protein kinase OSR1	Oxsr1	0.394414	1	0.224097
Protein disulfide-isomerase	P4hb	0.110751	1	0.041573
Proliferation-associated protein 2G4	Pa2g4	0.0161349	1	0.00564337
Polyadenylate-binding protein 1	Pabpc1	0.297114	1	0.0668507
Polyadenylate-binding protein	Pabpc4	0.167904	1	0.0767827
Polyadenylate-binding protein 2	Pabpn1;Gm20521	0.762199	1	0.208618
Protein kinase C and casein kinase substrate in neurons protein 2	Pacsin2	0.179821	1	-0.0527995
Platelet-activating factor acetylhydrolase IB subunit alpha	Pafah1b1	0.387421	1	0.100352
Platelet-activating factor acetylhydrolase IB subunit beta	Pafah1b2	0.0553094	1	0.0284208
Platelet-activating factor acetylhydrolase IB subunit gamma	Pafah1b3	0.108105	1	0.0617899
Non-specific serine/threonine protein kinase;Serine/threonine-protein kinase PAK 1	Pak1	0.0963899	1	0.065084
Serine/threonine-protein kinase PAK 2;PAK-2p27;PAK-2p34	Pak2	0.0173117	1	0.00844439
Palladin	Palld	1.41495	1	0.346712
Bifunctional 3-phosphoadenosine 5-phosphosulfate synthase 1;Sulfate adenylyltransferase;Adenylyl-sulfate kinase	Papss1	0.0320619	1	-0.0260902
Bifunctional 3-phosphoadenosine 5-phosphosulfate synthase 2;Sulfate adenylyltransferase;Adenylyl-sulfate kinase	Papss2	0.0238048	1	0.0258091
Protein deglycase DJ-1	Park7	0.184206	1	0.051055
Poly [ADP-ribose] polymerase 14	Parp14	0.378396	1	0.18806
	Parp4	0.0682768	1	-0.0450881
Poly [ADP-ribose] polymerase 9	Parp9	0.239759	1	-0.0562167
Alpha-parvin	Parva	0.25756	1	0.0962837
Phenazine biosynthesis-like domain-containing protein 2;Phenazine biosynthesis-like domain-containing protein 1	Pbld2;Pbld1	0.2323	1	-0.180604
Pterin-4-alpha-carbinolamine dehydratase	Pcbd1	0.610979	1	-0.293286
Poly(rC)-binding protein 1	Pcbp1	0.219651	1	0.0748139
Poly(rC)-binding protein 2	Pcbp2	0.223523	1	0.0888823
Propionyl-CoA carboxylase alpha chain, mitochondrial	Pcca	0.17854	1	0.0704989
Propionyl-CoA carboxylase beta chain, mitochondrial	Pccb	0.181118	1	0.0442273
PEST proteolytic signal-containing nuclear protein	Pcnp	0.299525	1	-0.11385
Pyruvate carboxylase;Pyruvate carboxylase, mitochondrial	Pcx;Pc	0.060367	1	0.0196429
Choline-phosphate cytidylyltransferase A	Pcyt1a	0.257124	1	-0.127971
Ethanolamine-phosphate cytidylyltransferase	Pcyt2	0.414087	1	-0.165813
28 kDa heat- and acid-stable phosphoprotein	Pdap1	0.0668436	1	0.0337987
Programmed cell death protein 10	Pdcd10	0.0162927	1	-0.0109715
Programmed cell death protein 5	Pdcd5	0.227066	1	-0.0571432
Programmed cell death protein 6	Pdcd6	0.285793	1	0.16933
Programmed cell death 6-interacting protein	Pdcd6ip	0.0162616	1	-0.00844725
Phosducin-like protein 3	Pdcl3	0.353005	1	-0.175222
Pyruvate dehydrogenase E1 component subunit alpha, somatic form, mitochondrial	Pdha1	0.0340824	1	-0.010895
Pyruvate dehydrogenase E1 component subunit beta, mitochondrial	Pdhb	0.0377459	1	-0.0278153
Pyruvate dehydrogenase protein X component, mitochondrial	Pdhx	0.186861	1	-0.114015
Protein disulfide-isomerase A3	Pdia3	0.323301	1	0.0812219
Protein disulfide-isomerase A4	Pdia4	0.323705	1	0.101784
Protein disulfide-isomerase A5	Pdia5	0.729608	1	0.260915
	Pdia6	0.236962	1	0.0809468
PDZ and LIM domain protein 1	Pdlim1	0.00113205	1	-0.000367562
PDZ and LIM domain protein 2	Pdlim2	0.737887	1	-0.31548
PDZ and LIM domain protein 5	Pdlim5	0.0783764	1	-0.0441333
Sister chromatid cohesion protein PDS5 homolog A	Pds5a	0.104465	1	0.0408948
Pyridoxal-dependent decarboxylase domain-containing protein 1	Pdxdc1	0.210771	1	0.0746486
Pyridoxal kinase	Pdxk	0.216513	1	-0.190367
Phosphatidylethanolamine-binding protein 1;Hippocampal cholinergic neurostimulating peptide	Pebp1	0.0119543	1	-0.00265837
Peflin	Pef1	0.279874	1	0.1542
Xaa-Pro dipeptidase	Pepd	0.481134	1	-0.117046
Peroxisomal biogenesis factor 19	Pex19	0.12864	1	0.0487984
Phosphoribosylformylglycinamidine synthase	Pfas	0.186671	1	0.121956
Prefoldin subunit 1	Pfdn1	0.0159678	1	0.00597699
Prefoldin subunit 2	Pfdn2	0.937544	1	0.529358
Prefoldin subunit 4	Pfdn4	0.00079342	0.999604	0.000216524
Prefoldin subunit 5	Pfdn5	0.296818	1	0.173283
Prefoldin subunit 6	Pfdn6	0.445932	1	0.160687
6-phosphofructo-2-kinase/fructose-2,6-bisphosphatase 4;6-phosphofructo-2-kinase;Fructose-2,6-bisphosphatase	Pfkfb4	0.82402	1	-0.209876
ATP-dependent 6-phosphofructokinase;ATP-dependent 6-phosphofructokinase, platelet type	Pfkp	0.0945202	1	-0.0276773
Profilin-1;Profilin	Pfn1	0.044818	1	0.018235
Phosphoglycerate mutase 1	Pgam1	0.142542	1	0.0612598
6-phosphogluconate dehydrogenase, decarboxylating	Pgd	0.18586	1	0.0573262
Phosphoglycerate kinase 1;Phosphoglycerate kinase	Pgk1	0.0762487	1	-0.0286958
6-phosphogluconolactonase	Pgls	0.582578	1	-0.294843
Phosphoglucomutase-1	Pgm1;Pgm2	0.033122	1	0.0247565
Phosphoglucomutase-2	Pgm2	0.204644	1	0.0601787
Phosphoacetylglucosamine mutase	Pgm3	0.067364	1	0.0489135
Phosphoglycolate phosphatase	Pgp	0.545604	1	-0.153472
Membrane-associated progesterone receptor component 1	Pgrmc1	0.0782844	1	-0.0351113
Prohibitin	Phb	0.0647888	1	-0.0685389
Prohibitin-2	Phb2	0.187328	1	0.0946919
PHD finger-like domain-containing protein 5A	Phf5a	0.0696565	1	0.0255798
14 kDa phosphohistidine phosphatase	Phpt1	0.000493001	0.999841	0.000165025
Phosphatidylinositol-binding clathrin assembly protein	Picalm	0.201151	1	-0.0824321
Polymeric immunoglobulin receptor;Secretory component	Pigr	0.747309	1	0.365108
Phosphatidylinositol transfer protein alpha isoform	Pitpna	0.253702	1	-0.109491
Phosphatidylinositol transfer protein beta isoform	Pitpnb	0.215359	1	0.140229
Presequence protease, mitochondrial	Pitrm1	0.889353	1	0.225471
Pyruvate kinase;Pyruvate kinase PKLR	Pklr	0.359911	1	-0.137987
Pyruvate kinase PKM	Pkm	0.0997593	1	-0.037468
	Pkp2	0.247275	1	-0.0994901
Plakophilin-3	Pkp3	0.522206	1	-0.294126
Group XIIB secretory phospholipase A2-like protein	Pla2g12b	0.073438	1	-0.0499136
Phospholipase A-2-activating protein	Plaa	0.168868	1	-0.0653719
Placenta-specific gene 8 protein	Plac8	0.111082	1	-0.0760314
Phospholipase B-like 1;Phospholipase B-like 1 chain A;Phospholipase B-like 1 chain B;Phospholipase B-like 1 chain C	Plbd1	0.446353	1	-0.252963
1-phosphatidylinositol 4,5-bisphosphate phosphodiesterase beta-3	Plcb3	0.252594	1	0.0774456
Plectin	Plec	0.0433153	1	-0.0154639
Pleckstrin homology domain-containing family A member 6	Plekha6	0.0228833	1	-0.0122698
Pleckstrin homology domain-containing family A member 7	Plekha7	0.0646823	1	0.025547
Plasminogen receptor (KT)	Plgrkt	0.18618	1	0.118918
Perilipin-3	Plin3	0.499623	1	-0.240558
Plastin-1	Pls1	0.388252	1	-0.125988
Plastin-3	Pls3	0.158946	1	-0.059446
Phospholipid scramblase 1	Plscr1	0.211002	1	-0.0671338
Plexin-B2	Plxnb2	0.199296	1	0.165524
Phosphomannomutase 2	Pmm2	0.0525143	1	-0.0248474
Pinin	Pnn	0.106423	1	0.0669647
Purine nucleoside phosphorylase	Pnp	0.163701	1	-0.0739489
Purine nucleoside phosphorylase	Pnp2	0.21116	1	0.173298
Pyridoxine-5-phosphate oxidase	Pnpo	1.06406	1	-0.373051
Protein POF1B	Pof1b	0.148099	1	0.0566155
Polymerase delta-interacting protein 3	Poldip3	0.666825	1	0.176476
NADPH--cytochrome P450 reductase	Por	0.0534659	1	-0.0550078
Inorganic pyrophosphatase	Ppa1	0.0213946	1	-0.00713579
Inorganic pyrophosphatase 2, mitochondrial	Ppa2	0.0135253	1	-0.0117498
Phosphopantothenate--cysteine ligase	Ppcs	0.231975	1	-0.128616
Peptidyl-prolyl cis-trans isomerase A;Peptidyl-prolyl cis-trans isomerase A, N-terminally processed;Peptidyl-prolyl cis-trans isomerase	Ppia;Gm5160	0.0906571	1	-0.0228915
Peptidyl-prolyl cis-trans isomerase B	Ppib	0.0290935	1	0.0144511
Peptidyl-prolyl cis-trans isomerase D	Ppid	0.00323864	1	-0.00271746
Peptidyl-prolyl cis-trans isomerase F, mitochondrial	Ppif	0.0953001	1	-0.0323415
Peptidyl-prolyl cis-trans isomerase;Peptidyl-prolyl cis-trans isomerase H	Ppih	0.0284696	1	-0.0183851
Peptidyl-prolyl cis-trans isomerase-like 1	Ppil1	0.0304979	1	0.0198667
Protein phosphatase 1A	Ppm1a	0.520125	1	-0.241998
Protein phosphatase 1G	Ppm1g	0.054169	1	-0.0309144
Serine/threonine-protein phosphatase PP1-alpha catalytic subunit	Ppp1ca	0.0254251	1	0.0109409
Serine/threonine-protein phosphatase PP1-beta catalytic subunit	Ppp1cb	0.130353	1	-0.0833358
Protein phosphatase 1 regulatory subunit 12A	Ppp1r12a	0.109261	1	0.0361215
Protein phosphatase 1 regulatory subunit 14D	Ppp1r14d	1.19611	1	-0.266715
Protein phosphatase 1 regulatory subunit 1B	Ppp1r1b	0.441717	1	-0.116428
Protein phosphatase 1 regulatory subunit 7	Ppp1r7	0.221129	1	-0.0456929
Serine/threonine-protein phosphatase 2A catalytic subunit beta isoform	Ppp2cb	0.315615	1	0.186383
Serine/threonine-protein phosphatase 2A 65 kDa regulatory subunit A alpha isoform	Ppp2r1a	0.0498619	1	0.0214698
Serine/threonine-protein phosphatase 2A 55 kDa regulatory subunit B alpha isoform;Serine/threonine-protein phosphatase 2A 55 kDa regulatory subunit B	Ppp2r2a	0.469084	1	0.200498
	Ppp2r5d	0.0811569	1	-0.0512141
Serine/threonine-protein phosphatase 5;Serine/threonine-protein phosphatase	Ppp5c	0.196274	1	0.0657837
Serine/threonine-protein phosphatase 6 regulatory subunit 3	Ppp6r3	0.88293	1	0.285016
Proline-rich acidic protein 1	Prap1	0.0661619	1	-0.0267214
Peroxiredoxin-1	Prdx1	0.160882	1	0.0500974
Peroxiredoxin-2	Prdx2	0.117803	1	0.0539564
Thioredoxin-dependent peroxide reductase, mitochondrial	Prdx3	0.155161	1	0.170982
Peroxiredoxin-4	Prdx4	0.331101	1	-0.158383
Peroxiredoxin-5, mitochondrial	Prdx5	0.0917309	1	-0.0349852
Peroxiredoxin-6	Prdx6	0.17253	1	-0.057862
Prolyl endopeptidase	Prep	0.307976	1	0.137699
cAMP-dependent protein kinase type I-alpha regulatory subunit;cAMP-dependent protein kinase type I-alpha regulatory subunit, N-terminally processed	Prkar1a	0.462642	1	0.177868
cAMP-dependent protein kinase type II-alpha regulatory subunit	Prkar2a	0.0500332	1	-0.0167314
Protein kinase C;Protein kinase C alpha type	Prkca	0.0733758	1	-0.0376985
Protein kinase C delta type;Protein kinase C delta type regulatory subunit;Protein kinase C delta type catalytic subunit;Protein kinase C	Prkcd	0.309511	1	-0.132705
Glucosidase 2 subunit beta	Prkcsh	0.00495104	1	-0.0016609
Protein arginine N-methyltransferase 1	Prmt1	0.37667	1	0.146106
Proline synthase co-transcribed bacterial homolog protein	Prosc	0.479393	1	0.163643
Pre-mRNA-processing factor 19	Prpf19	0.310512	1	0.123189
Pre-mRNA-processing factor 40 homolog A	Prpf40a	0.466723	1	0.282694
Pre-mRNA-processing-splicing factor 8	Prpf8	0.263884	1	0.120758
	Prps1l1	0.623445	1	-0.164624
Phosphoribosyl pyrophosphate synthase-associated protein 1	Prpsap1	0.073025	1	-0.0430085
Proline-rich protein 15	Prr15	0.222484	1	-0.0658547
Protein PRRC2A	Prrc2a	0.550752	1	0.144969
Protein PRRC2C	Prrc2c	0.0158007	1	-0.00715117
Anionic trypsin-2	Prss2	0.464488	1	-0.394789
Prosaposin	Psap	0.0786508	1	0.032211
Proteasome subunit alpha type-1	Psma1	0.150784	1	0.0562235
Proteasome subunit alpha type-2	Psma2	0.0263075	1	-0.0159659
Proteasome subunit alpha type-3	Psma3	0.224994	1	0.121435
Proteasome subunit alpha type-4;Proteasome subunit alpha type	Psma4	0.184362	1	0.0832114
Proteasome subunit alpha type-5	Psma5	0.0252829	1	0.00940251
Proteasome subunit alpha type-6	Psma6	0.158646	1	0.06652
Proteasome subunit alpha type-7	Psma7	0.192451	1	0.0642119
Proteasome subunit beta type-1	Psmb1	0.0613377	1	0.035328
Proteasome subunit beta type-10	Psmb10	0.699831	1	0.182334
Proteasome subunit beta type-2	Psmb2	0.294424	1	0.188781
Proteasome subunit beta type-3	Psmb3	0.0563392	1	0.0520012
Proteasome subunit beta type-4	Psmb4	0.323034	1	0.158516
Proteasome subunit beta type-5	Psmb5	0.179493	1	-0.0917495
Proteasome subunit beta type-6	Psmb6	0.151796	1	-0.0485613
Proteasome subunit beta type-7	Psmb7	0.0672701	1	-0.0292002
Proteasome subunit beta type-8;Proteasome subunit beta type	Psmb8	0.784444	1	0.154937
Proteasome subunit beta type-9	Psmb9	0.2538	1	0.153311
26S protease regulatory subunit 4	Psmc1	0.0246236	1	0.0115121
26S protease regulatory subunit 7	Psmc2	0.236343	1	0.0673892
26S protease regulatory subunit 6A	Psmc3	0.00536674	1	-0.00177614
26S protease regulatory subunit 6B	Psmc4	0.0542396	1	0.0154476
26S protease regulatory subunit 8	Psmc5	0.418704	1	0.0949595
26S protease regulatory subunit 10B	Psmc6	0.253566	1	0.0684702
26S proteasome non-ATPase regulatory subunit 1	Psmd1	0.0544415	1	0.0201283
26S proteasome non-ATPase regulatory subunit 10	Psmd10	0.127995	1	0.061209
26S proteasome non-ATPase regulatory subunit 11	Psmd11	0.0303799	1	-0.0136234
26S proteasome non-ATPase regulatory subunit 12	Psmd12	0.695179	1	0.235186
26S proteasome non-ATPase regulatory subunit 13	Psmd13	0.19574	1	0.0777001
26S proteasome non-ATPase regulatory subunit 2	Psmd2	0.13911	1	0.0508477
26S proteasome non-ATPase regulatory subunit 3	Psmd3	0.245827	1	0.102595
	Psmd4	0.107756	1	-0.0236107
26S proteasome non-ATPase regulatory subunit 4	Psmd4	0.619562	1	0.164881
26S proteasome non-ATPase regulatory subunit 6	Psmd6	0.200251	1	0.0679933
26S proteasome non-ATPase regulatory subunit 7	Psmd7	0.0498208	1	0.024011
26S proteasome non-ATPase regulatory subunit 8	Psmd8	0.393003	1	-0.109991
26S proteasome non-ATPase regulatory subunit 9	Psmd9	0.629236	1	-0.224262
Proteasome activator complex subunit 1	Psme1	0.148724	1	0.0515979
Proteasome activator complex subunit 2	Psme2	0.237981	1	0.0847356
Proline-serine-threonine phosphatase-interacting protein 2	Pstpip2	0.655417	1	-0.15418
Polypyrimidine tract-binding protein 1	Ptbp1	0.092667	1	0.0355237
Polypyrimidine tract-binding protein 3	Ptbp3	0.0239221	1	-0.0164769
Prostaglandin E synthase 2;Prostaglandin E synthase 2 truncated form	Ptges2	0.347585	1	-0.147111
Prostaglandin E synthase 3	Ptges3	0.0576511	1	0.0166981
Prostaglandin reductase 1	Ptgr1	0.0784599	1	0.0605352
Prostaglandin reductase 2	Ptgr2	0.797778	1	-0.298616
Prothymosin alpha;Prothymosin alpha, N-terminally processed;Thymosin alpha	Ptma	0.734681	1	0.161031
Parathymosin	Ptms	0.156169	1	0.0369244
Tyrosine-protein phosphatase non-receptor type 6	Ptpn6	0.80022	1	0.363694
Putative peptidyl-tRNA hydrolase PTRHD1	Ptrhd1	0.00462154	1	0.00212518
Poly(U)-binding-splicing factor PUF60	Puf60	0.284917	1	0.216153
Transcriptional activator protein Pur-alpha	Pura	0.273137	1	-0.160524
Transcriptional activator protein Pur-beta	Purb	0.00792653	1	0.00390653
Nectin-2	Pvrl2	0.457384	1	0.132056
Paxillin	Pxn	0.135124	1	0.181715
Apoptosis-associated speck-like protein containing a CARD	Pycard	0.20157	1	0.0572565
Pyrroline-5-carboxylate reductase 3	Pycrl	0.0990098	1	-0.0706171
Glycogen phosphorylase, brain form	Pygb	0.115618	1	0.0682539
	Qars	0.037617	1	-0.0142142
Dihydropteridine reductase	Qdpr	0.309573	1	-0.104676
Ras-related protein Rab-10	Rab10	0.259506	1	0.097366
Ras-related protein Rab-11B;Ras-related protein Rab-11A	Rab11b;Rab11a	0.239864	1	0.0566982
Rab11 family-interacting protein 1	Rab11fip1	0.557855	1	0.234
Rab11 family-interacting protein 3	Rab11fip3	1.66369	1	-0.307486
Ras-related protein Rab-14	Rab14	0.372069	1	0.0665519
Ras-related protein Rab-18	Rab18	0.754637	1	0.293048
Ras-related protein Rab-1A	Rab1A	0.010155	1	0.00265416
Ras-related protein Rab-1B	Rab1b	0.0511327	1	-0.0413968
Ras-related protein Rab-21	Rab21	0.293287	1	0.152978
Ras-related protein Rab-2A;Ras-related protein Rab-2B	Rab2a;Rab2b	0.0518497	1	-0.0160366
Ras-related protein Rab-35	Rab35	0.422568	1	0.134459
Ras-related protein Rab-5C	Rab5c	0.150723	1	-0.0555959
Ras-related protein Rab-6A;Ras-related protein Rab-6B	Rab6a;Rab6b	0.175855	1	0.0271823
Ras-related protein Rab-7a	Rab7a	0.521089	1	0.120851
Ras-related protein Rab-8A	Rab8a	0.0874597	1	0.0423634
Ras-related C3 botulinum toxin substrate 1;Ras-related C3 botulinum toxin substrate 3	Rac1;Rac3	0.0302567	1	-0.0245013
UV excision repair protein RAD23 homolog B	Rad23b	0.047939	1	0.0131865
mRNA export factor	Rae1	0.387431	1	-0.151477
Ras-related protein Ral-B	Ralb	0.278494	1	0.0942025
RNA-binding protein Raly	Raly	0.578222	1	0.160074
GTP-binding nuclear protein Ran	Ran;1700009N14Rik	0.0724988	1	0.0304989
Ran-specific GTPase-activating protein	Ranbp1	0.11514	1	0.0267896
E3 SUMO-protein ligase RanBP2	Ranbp2	0.683621	1	0.175405
Ran-binding protein 3	Ranbp3	0.119441	1	0.0422015
Ran GTPase-activating protein 1	Rangap1	0.4908	1	0.156714
Ras-related protein Rap-1b	Rap1b	0.21005	1	0.115863
	Raph1	0.0771674	1	-0.0320532
Arginine--tRNA ligase, cytoplasmic	Rars	0.0220418	1	-0.0123228
Histone-binding protein RBBP4	Rbbp4	0.418797	1	0.130929
Histone-binding protein RBBP7	Rbbp7	0.825031	1	0.18462
Ribokinase	Rbks	0.159975	1	-0.0756079
RNA-binding protein 14	Rbm14	0.235949	1	-0.0773865
Splicing factor 45	Rbm17	0.657776	1	0.262927
RNA-binding protein 25	Rbm25	0.450853	1	0.125767
RNA-binding protein 27	Rbm27	0.228247	1	0.0878546
RNA-binding protein 3	Rbm3	0.0943106	1	-0.0301013
RNA-binding protein 39	Rbm39	0.212536	1	0.164285
RNA-binding protein 47	Rbm47	0.418417	1	0.106514
RNA-binding protein 8A	Rbm8a	0.173542	1	0.0463265
RNA-binding motif protein, X chromosome;RNA-binding motif protein, X chromosome, N-terminally processed	Rbmx	0.633881	1	0.326056
RNA binding motif protein, X-linked-like-1	Rbmxl1	0.469473	1	0.0924358
Retinol-binding protein 2	Rbp2	0.823063	1	-0.265862
Regulator of chromosome condensation	Rcc1	0.631878	1	-0.184354
Protein RCC2	Rcc2	0.570296	1	0.260236
Retinol dehydrogenase 11	Rdh11	0.140953	1	-0.0528136
Receptor expression-enhancing protein	Reep5	0.894334	1	0.230557
Receptor expression-enhancing protein 6	Reep6	0.282846	1	-0.12319
Regenerating islet-derived protein 3-beta;Regenerating islet-derived protein 3-beta 16.5 kDa form;Regenerating islet-derived protein 3-beta 15 kDa form	Reg3b	0.297503	1	0.260226
Regenerating islet-derived protein 3-gamma;Regenerating islet-derived protein 3-gamma 16.5 kDa form;Regenerating islet-derived protein 3-gamma 15 kDa form	Reg3g	0.0594326	1	-0.0411496
Regenerating islet-derived protein 4	Reg4	1.06741	1	0.290135
Protein RER1	Rer1	0.0546988	1	0.0140206
Riboflavin kinase	Rfk	0.567031	1	-0.174707
Transforming protein RhoA	Rhoa	0.12921	1	0.0747384
Rho-related GTP-binding protein RhoG	Rhog	0.0648323	1	-0.0349663
Receptor-interacting serine/threonine-protein kinase 3	Ripk3	1.30067	1	0.388423
Regulator of microtubule dynamics protein 3	Rmdn3	0.314931	1	-0.128036
E3 ubiquitin-protein ligase RNF114	Rnf114	0.680756	1	-0.174369
E3 ubiquitin-protein ligase RNF213	Rnf213	1.23275	1	0.274031
Ribonuclease inhibitor	Rnh1	0.0131824	1	0.00727693
Aminopeptidase B	Rnpep	0.133061	1	0.0315556
RNA-binding protein with serine-rich domain 1	Rnps1	0.257149	1	0.11323
Rho-associated protein kinase 1	Rock1	0.0138477	1	-0.00597421
Rho-associated protein kinase	Rock2	0.91133	1	0.171453
Ribose-5-phosphate isomerase	Rpia	0.00691035	1	0.00299195
60S ribosomal protein L10;60S ribosomal protein L10-like	Rpl10;Rpl10l	0.081692	1	0.0312031
Ribosomal protein;60S ribosomal protein L10a	Rpl10a	0.101959	1	0.0495265
60S ribosomal protein L11	Rpl11;Gm10036	0.196545	1	0.0787222
60S ribosomal protein L12	Rpl12;Gm16519	0.117811	1	0.0506172
60S ribosomal protein L13	Rpl13	0.5204	1	0.123331
60S ribosomal protein L13a	Rpl13a	0.200257	1	0.0707303
60S ribosomal protein L14	Rpl14	0.222051	1	0.0663493
60S ribosomal protein L15	Rpl15	0.259093	1	0.0767306
60S ribosomal protein L17	Rpl17	0.308352	1	0.0706595
60S ribosomal protein L18	Rpl18	0.193134	1	0.062323
60S ribosomal protein L18a	Rpl18a	0.509474	1	0.127494
60S ribosomal protein L19;Ribosomal protein L19	Rpl19	0.00708383	1	0.00304023
60S ribosomal protein L21	Rpl21	0.359404	1	0.117336
60S ribosomal protein L22	Rpl22	0.155532	1	0.054446
60S ribosomal protein L22-like 1	Rpl22l1	0.437579	1	0.303287
60S ribosomal protein L23	Rpl23	0.0785803	1	0.0295718
60S ribosomal protein L23a	Rpl23a	0.353418	1	0.138704
60S ribosomal protein L24	Rpl24	0.644802	1	0.116751
60S ribosomal protein L26	Rpl26	0.200536	1	0.0772687
60S ribosomal protein L27	Rpl27	0.653878	1	0.141413
60S ribosomal protein L27a	Rpl27a	0.317948	1	0.110542
60S ribosomal protein L28	Rpl28	0.369832	1	0.108947
60S ribosomal protein L3	Rpl3	0.0896164	1	0.0358702
60S ribosomal protein L30	Rpl30	0.0598174	1	0.0246324
60S ribosomal protein L31	Rpl31	0.184057	1	0.0591767
60S ribosomal protein L32	Rpl32	0.262475	1	0.099773
60S ribosomal protein L34	Rpl34	0.0679972	1	0.0247443
60S ribosomal protein L35	Rpl35;Gm10269	0.0911297	1	0.0382103
60S ribosomal protein L35a	Rpl35a	0.386184	1	0.106652
60S ribosomal protein L36	Rpl36	0.269875	1	0.0598205
60S ribosomal protein L36a	Rpl36a	0.74211	1	0.273068
60S ribosomal protein L37	Rpl37	0.315764	1	0.205902
60S ribosomal protein L37a	Rpl37a	0.121798	1	0.0395559
60S ribosomal protein L38	Rpl38	0.211987	1	0.0605278
60S ribosomal protein L39	Rpl39	0.292026	1	0.228767
60S ribosomal protein L4	Rpl4	0.135222	1	0.0552632
60S ribosomal protein L5	Rpl5	0.109037	1	0.0520796
60S ribosomal protein L6	Rpl6	0.373428	1	0.107642
60S ribosomal protein L7	Rpl7	0.372915	1	0.157742
60S ribosomal protein L7a	Rpl7a	0.354584	1	0.0787009
60S ribosomal protein L8	Rpl8	0.251234	1	0.0958611
60S ribosomal protein L9	Rpl9	0.234414	1	0.082068
60S acidic ribosomal protein P0	Rplp0	0.212943	1	0.106333
60S acidic ribosomal protein P1	Rplp1	0.396466	1	0.138026
60S acidic ribosomal protein P2	Rplp2	0.275342	1	0.0715611
Dolichyl-diphosphooligosaccharide--protein glycosyltransferase subunit 1	Rpn1	0.261255	1	0.0834343
Dolichyl-diphosphooligosaccharide--protein glycosyltransferase subunit 2	Rpn2	0.585473	1	0.288519
40S ribosomal protein S10	Rps10	0.639542	1	0.137745
40S ribosomal protein S11	Rps11	0.151561	1	0.0573326
40S ribosomal protein S12	Rps12	0.177694	1	0.0690709
40S ribosomal protein S13	Rps13	0.300556	1	0.117213
40S ribosomal protein S14	Rps14	0.0574247	1	0.019876
40S ribosomal protein S15	Rps15	0.175643	1	0.0966773
40S ribosomal protein S15a	Rps15a	0.220907	1	0.102251
40S ribosomal protein S16	Rps16	0.306913	1	0.10132
40S ribosomal protein S17	Rps17	0.135192	1	0.0470175
40S ribosomal protein S18	Rps18;Gm10260	0.501636	1	0.110614
40S ribosomal protein S19	Rps19	0.288751	1	0.0810178
40S ribosomal protein S2	Rps2;Gm8225	0.00245099	1	0.00149949
40S ribosomal protein S20	Rps20	0.0418582	1	0.0250862
40S ribosomal protein S21	Rps21	0.339796	1	0.0975516
40S ribosomal protein S23	Rps23	0.120596	1	0.0467369
40S ribosomal protein S24	Rps24	0.185078	1	0.0687122
40S ribosomal protein S25	Rps25	0.30206	1	0.0942896
40S ribosomal protein S26	Rps26	0.385141	1	0.0889372
40S ribosomal protein S27	Rps27	0.13966	1	-0.0721153
Ubiquitin-40S ribosomal protein S27a;Ubiquitin;40S ribosomal protein S27a	Rps27a	0.304849	1	0.0617664
40S ribosomal protein S27-like;40S ribosomal protein S27	Rps27l	0.0646376	1	0.0267233
40S ribosomal protein S28	Rps28	0.247166	1	0.0584975
40S ribosomal protein S29	Rps29	0.206438	1	0.18155
40S ribosomal protein S3	Rps3	0.381656	1	0.132204
40S ribosomal protein S3a	Rps3a	0.128373	1	0.0499153
40S ribosomal protein S4, X isoform;40S ribosomal protein S4	Rps4x;Gm15013	0.195094	1	0.0889968
40S ribosomal protein S5;40S ribosomal protein S5, N-terminally processed	Rps5	0.00813763	1	0.0106134
40S ribosomal protein S6	Rps6	0.0605682	1	0.0221168
Ribosomal protein S6 kinase;Ribosomal protein S6 kinase alpha-1	Rps6ka1	0.469674	1	-0.14327
40S ribosomal protein S7	Rps7;Gm9493	0.00154422	1	0.00104849
40S ribosomal protein S8	Rps8	0.193767	1	0.0552704
40S ribosomal protein S9	Rps9	0.33749	1	0.0836798
40S ribosomal protein SA	Rpsa	0.270363	1	0.0849574
Ribosome-binding protein 1	Rrbp1	0.402872	1	0.106555
Ribosomal L1 domain-containing protein 1	Rsl1d1	0.302988	1	0.174426
tRNA-splicing ligase RtcB homolog	Rtcb	0.116907	1	-0.039607
Reticulon;Reticulon-1	Rtn1	0.308549	1	0.177497
Reticulon-3	Rtn3	0.284307	1	0.209793
RuvB-like 1	Ruvbl1	0.546338	1	0.363894
RuvB-like 2	Ruvbl2	0.210172	1	0.100831
Protein S100-A10	S100a10	0.00192439	1	-0.000841459
Protein S100-A11	S100a11	0.945325	1	0.195688
Protein S100-A13	S100a13	0.351612	1	0.117965
Protein S100-A6	S100a6	1.48652	1	0.291539
Phosphatidylinositide phosphatase SAC1	Sacm1l	0.46361	1	-0.141173
SUMO-activating enzyme subunit 1;SUMO-activating enzyme subunit 1, N-terminally processed	Sae1	0.131562	1	0.0723136
Scaffold attachment factor B1	Safb	0.107552	1	0.0377783
Deoxynucleoside triphosphate triphosphohydrolase SAMHD1	Samhd1	1.12823	1	0.562974
Histone deacetylase complex subunit SAP18	Sap18	0.0337628	1	0.014225
GTP-binding protein SAR1b	Sar1b	0.0152742	1	0.0126413
Specifically androgen-regulated gene protein	Sarg	0.21597	1	0.0598819
SAP domain-containing ribonucleoprotein	Sarnp	0.22949	1	0.065275
Serine--tRNA ligase, cytoplasmic	Sars	0.0783036	1	0.0379536
U4/U6.U5 tri-snRNP-associated protein 1	Sart1	0.00407716	1	-0.00135712
Squamous cell carcinoma antigen recognized by T-cells 3	Sart3	0.239573	1	0.0843418
Ribosome maturation protein SBDS	Sbds	0.220522	1	0.0658589
Secretory carrier-associated membrane protein 2	Scamp2	0.0616867	1	-0.0261918
Sec1 family domain-containing protein 1	Scfd1	0.243803	1	0.124227
Adseverin	Scin	0.0864636	1	-0.0319173
Non-specific lipid-transfer protein	Scp2	0.418336	1	-0.175397
Retinoid-inducible serine carboxypeptidase	Scpep1	0.155358	1	0.117076
Secernin-2	Scrn2	0.674638	1	-0.21694
Syntenin-1	Sdcbp	0.181078	1	0.115917
Stromal cell-derived factor 2-like protein 1	Sdf2l1	0.00470524	1	0.00283225
45 kDa calcium-binding protein	Sdf4	0.808701	1	0.25577
Succinate dehydrogenase [ubiquinone] flavoprotein subunit, mitochondrial	Sdha	0.0961977	1	0.0359893
Succinate dehydrogenase [ubiquinone] iron-sulfur subunit, mitochondrial	Sdhb	0.0151662	1	-0.00782156
Protein SEC13 homolog	Sec13	0.109515	1	0.0718841
SEC14-like protein 2	Sec14l2	0.268918	1	0.126147
	Sec16a	0.0828749	1	-0.0455197
Vesicle-trafficking protein SEC22b	Sec22b	0.0143274	1	-0.00955987
Protein transport protein Sec23A	Sec23a	0.578494	1	-0.188953
Protein transport protein Sec23B	Sec23b	0.54452	1	0.190234
SEC23-interacting protein	Sec23ip	0.0245443	1	0.0130018
Protein transport protein Sec24A	Sec24a	0.239808	1	0.0913733
	Sec24b	0.0166212	1	0.00630311
	Sec24c	0.123565	1	-0.04179
	Sec24d	0.220479	1	-0.123872
Protein transport protein Sec31A	Sec31a	0.116854	1	-0.0395132
Protein transport protein Sec31B	Sec31b	0.000192874	0.999595	-0.000139991
Protein transport protein Sec61 subunit beta	Sec61b;Gm10320	0.0925443	1	0.0295411
Selenium-binding protein 1;Selenium-binding protein 2	Selenbp1;Selenbp2	0.0266363	1	0.0202142
Semaphorin-4B	Sema4b	1.10814	1	0.313925
Plasminogen activator inhibitor 1 RNA-binding protein	Serbp1	0.28671	1	0.0597425
Alpha-1-antitrypsin 1-1;Alpha-1-antitrypsin 1-3	Serpina1a;Serpina1c	0.421563	1	0.346208
Alpha-1-antitrypsin 1-2	Serpina1b	0.249378	1	0.160482
Serine protease inhibitor A3K	Serpina3k	0.335473	1	0.258414
Leukocyte elastase inhibitor A	Serpinb1a	0.00470204	1	-0.00274364
Serpin B6	Serpinb6;Serpinb6a	0.178686	1	-0.0582523
	Serpinb9c;Serpinb9b	0.0193336	1	-0.0204117
Antithrombin-III	Serpinc1	0.621973	1	0.328877
Protein SET	Set	0.244968	1	0.0922426
Histone-lysine N-methyltransferase setd3	Setd3	0.157816	1	-0.061058
Splicing factor 1	Sf1	0.348846	1	0.118784
Splicing factor 3A subunit 1	Sf3a1	0.435862	1	0.233961
Splicing factor 3A subunit 2	Sf3a2	0.00821583	1	-0.00427103
Splicing factor 3A subunit 3	Sf3a3	0.224576	1	0.150602
Splicing factor 3B subunit 1	Sf3b1	0.254152	1	0.140826
	Sf3b2	0.415018	1	0.159651
Splicing factor 3B subunit 3	Sf3b3	1.16616	1	0.354566
Splicing factor 3B subunit 4	Sf3b4	0.614256	1	0.167659
Splicing factor 3B subunit 6	Sf3b6	1.5887	1	0.374794
14-3-3 protein sigma	Sfn	0.0484128	1	0.0211829
Splicing factor, proline- and glutamine-rich	Sfpq	0.422723	1	0.105631
Sideroflexin-1	Sfxn1	0.161272	1	-0.096489
Sphingosine-1-phosphate lyase 1	Sgpl1	0.0717052	1	0.0414721
Small glutamine-rich tetratricopeptide repeat-containing protein alpha	Sgta	0.0293801	1	0.0122629
SH3 domain-binding glutamic acid-rich-like protein	Sh3bgrl	0.47804	1	0.150887
SH3 domain-binding glutamic acid-rich-like protein 3	Sh3bgrl3	0.512572	1	0.126312
Endophilin-A2	Sh3gl1	0.231346	1	0.132793
Endophilin-B1	Sh3glb1	0.202518	1	0.0739421
Serine hydroxymethyltransferase, cytosolic;Serine hydroxymethyltransferase	Shmt1	0.103725	1	0.0714173
Serine hydroxymethyltransferase	Shmt2	0.894714	1	0.33944
	Sis	0.016239	1	0.0050981
S-phase kinase-associated protein 1	Skp1	0.0125112	1	0.00909428
Solute carrier family 13 member 2	Slc13a2	1.54228	1	0.333977
Solute carrier family 15 member 1	Slc15a1	0.740899	1	0.331543
Monocarboxylate transporter 1	Slc16a1	0.571427	1	0.130368
Tricarboxylate transport protein, mitochondrial	Slc25a1	0.103147	1	0.0835577
Mitochondrial dicarboxylate carrier	Slc25a10	0.516909	1	-0.189621
Mitochondrial 2-oxoglutarate/malate carrier protein	Slc25a11	0.498747	1	0.206747
Calcium-binding mitochondrial carrier protein SCaMC-1	Slc25a24	0.251637	1	-0.128527
Phosphate carrier protein, mitochondrial	Slc25a3	0.512185	1	0.364107
ADP/ATP translocase 2;ADP/ATP translocase 2, N-terminally processed	Slc25a5	0.0148571	1	0.00641783
Solute carrier family 26 member 6	Slc26a6	0.755261	1	-0.216257
Long-chain fatty acid transport protein 4	Slc27a4	0.357862	1	-0.203923
Sodium-dependent phosphate transport protein 2B	Slc34a2	0.129404	1	0.0527014
Neutral and basic amino acid transport protein rBAT	Slc3a1	1.08202	1	0.161966
4F2 cell-surface antigen heavy chain	Slc3a2	0.055772	1	0.0267702
Large neutral amino acids transporter small subunit 4	Slc43a2	0.29793	1	0.128259
Choline transporter-like protein 4	Slc44a4	0.291991	1	0.0759017
Organic solute transporter subunit beta	Slc51b	0.91072	1	-0.183637
Sodium/glucose cotransporter 1	Slc5a1	0.0801605	1	0.0158571
Sodium-dependent neutral amino acid transporter B(0)AT1	Slc6a19	0.509343	1	0.364591
Y+L amino acid transporter 1	Slc7a7	0.0624442	1	0.0191169
Na(+)/H(+) exchange regulatory cofactor NHE-RF1	Slc9a3r1	0.0682103	1	-0.0237638
SRA stem-loop-interacting RNA-binding protein, mitochondrial	Slirp	0.202034	1	0.135445
STE20-like serine/threonine-protein kinase	Slk	0.809875	1	0.277912
SAFB-like transcription modulator	Sltm	0.62759	1	0.237747
Stromal membrane-associated protein 1	Smap1	0.0311735	1	-0.0189313
Transcription activator BRG1	Smarca4	0.561902	1	0.224619
SWI/SNF-related matrix-associated actin-dependent regulator of chromatin subfamily A member 5	Smarca5	0.797759	1	0.366079
SWI/SNF complex subunit SMARCC2	Smarcc2	0.0672091	1	-0.0477118
SWI/SNF-related matrix-associated actin-dependent regulator of chromatin subfamily E member 1	Smarce1	0.210034	1	0.12939
Structural maintenance of chromosomes protein 1A	Smc1a	0.206072	1	0.124341
Structural maintenance of chromosomes protein 3	Smc3	0.276823	1	0.0895825
Small integral membrane protein 24	Smim24	0.0589362	1	-0.0173491
Survival of motor neuron-related-splicing factor 30	Smndc1	0.0889307	1	-0.0284196
WD40 repeat-containing protein SMU1;WD40 repeat-containing protein SMU1, N-terminally processed	Smu1	0.236275	1	0.0882105
Synaptosomal-associated protein;Synaptosomal-associated protein 23	Snap23	0.200504	1	0.0357465
Synaptosomal-associated protein 29	Snap29	0.0666762	1	0.0428494
Staphylococcal nuclease domain-containing protein 1	Snd1	0.212244	1	0.0612157
U5 small nuclear ribonucleoprotein 200 kDa helicase	Snrnp200	0.591197	1	0.228027
U5 small nuclear ribonucleoprotein 40 kDa protein	Snrnp40	0.0559655	1	-0.0276388
U1 small nuclear ribonucleoprotein 70 kDa	Snrnp70	0.783616	1	0.154357
U1 small nuclear ribonucleoprotein A	Snrpa;Gm5145	0.142613	1	0.0520628
U2 small nuclear ribonucleoprotein A	Snrpa1	0.5286	1	0.224297
Small nuclear ribonucleoprotein-associated protein B;Small nuclear ribonucleoprotein-associated protein N	Snrpb;Snrpn	0.231465	1	0.0763475
U2 small nuclear ribonucleoprotein B	Snrpb2	0.213892	1	0.150502
U1 small nuclear ribonucleoprotein C	Snrpc	0.396723	1	0.163059
Small nuclear ribonucleoprotein Sm D1	Snrpd1	0.2597	1	0.113211
Small nuclear ribonucleoprotein Sm D2	Snrpd2	0.107059	1	0.0387557
Small nuclear ribonucleoprotein Sm D3	Snrpd3	0.239547	1	0.060045
Small nuclear ribonucleoprotein F	Snrpf	0.0783587	1	0.0265377
SNW domain-containing protein 1	Snw1	0.143068	1	-0.0662706
Sorting nexin-1	Snx1	0.12849	1	0.0607966
Sorting nexin-12	Snx12	0.368075	1	0.179929
Sorting nexin-2	Snx2	0.432124	1	0.179444
Sorting nexin-3	Snx3	0.0976781	1	-0.0378835
Sorting nexin-4	Snx4	0.375683	1	0.119956
Sorting nexin-5	Snx5	0.0562229	1	0.0417018
Sorting nexin-6;Sorting nexin-6, N-terminally processed	Snx6	0.321996	1	-0.123553
Sorting nexin-7	Snx7	1.95224	1	-0.461552
Sorting nexin-9	Snx9	0.576543	1	-0.189801
Superoxide dismutase [Cu-Zn]	Sod1	0.054698	1	-0.0143162
Superoxide dismutase [Mn], mitochondrial	Sod2	0.0821144	1	-0.0366826
Protein SON	Son	0.246015	1	0.0879373
Sorbitol dehydrogenase	Sord	0.212696	1	-0.090346
Transcription factor Sp1	Sp1	0.453877	1	0.18474
C-Jun-amino-terminal kinase-interacting protein 4	Spag9	0.411177	1	0.0958065
Spermatogenesis-associated protein 5;Katanin p60 ATPase-containing subunit A-like 2	Spata5;Katnal2	0.120522	1	0.0992745
Signal peptidase complex subunit 2	Spcs2	1.39379	1	0.19044
Cytospin-B	Specc1	0.00564235	1	0.00201774
Serine protease inhibitor Kazal-type 3	Spink3	0.243422	1	-0.140481
Kunitz-type protease inhibitor 1	Spint1	0.172648	1	0.135806
Kunitz-type protease inhibitor 2	Spint2	0.104912	1	0.0509881
Sepiapterin reductase	Spr	1.09043	1	-0.627656
Small proline-rich protein 2A;Small proline-rich protein 2A3	Sprr2a;Sprr2a3	1.03551	1	0.414192
Spectrin alpha chain, non-erythrocytic 1	Sptan1	0.0416798	1	0.0146825
Spectrin beta chain, non-erythrocytic 1	Sptbn1	0.0021302	1	0.000773112
Serine palmitoyltransferase 2	Sptlc2	0.474665	1	0.161067
Sulfide:quinone oxidoreductase, mitochondrial	Sqrdl	0.109436	1	-0.0587823
Neuronal proto-oncogene tyrosine-protein kinase Src	Src	0.001695	1	0.00121625
Sorcin	Sri	0.232653	1	0.0740004
Signal recognition particle 14 kDa protein;Signal recognition particle 14 kDa protein, N-terminally processed	Srp14	0.026819	1	0.0203531
Signal recognition particle 19 kDa protein	Srp19	0.107144	1	0.0611598
Signal recognition particle 54 kDa protein	Srp54;Srp54c	0.0745147	1	0.0355633
Signal recognition particle subunit SRP68	Srp68	0.289237	1	0.144497
Signal recognition particle subunit SRP72	Srp72	0.227391	1	0.0816941
Signal recognition particle 9 kDa protein	Srp9	2.01115	1	0.259546
Serine/arginine repetitive matrix protein 1	Srrm1	0.533446	1	0.24442
Serine/arginine repetitive matrix protein 2	Srrm2	0.110827	1	0.0583323
Serrate RNA effector molecule homolog	Srrt	0.522568	1	0.308632
Serine/arginine-rich splicing factor 1	Srsf1	1.1532	1	0.139732
	Srsf11	0.378376	1	0.173676
Serine/arginine-rich splicing factor 2	Srsf2	0.688351	1	0.149663
Serine/arginine-rich splicing factor 3	Srsf3;Gm12355	0.564049	1	0.122973
Serine/arginine-rich splicing factor 5	Srsf5	0.0761094	1	-0.0291027
Serine/arginine-rich splicing factor 6	Srsf6	0.157206	1	0.0732014
Serine/arginine-rich splicing factor 7	Srsf7	0.23869	1	-0.119412
Sulfiredoxin-1	Srxn1	0.311849	1	-0.146106
Lupus La protein homolog	Ssb	0.635509	1	0.185806
Single-stranded DNA-binding protein;Single-stranded DNA-binding protein, mitochondrial	Ssbp1	0.174924	1	-0.0607547
Translocon-associated protein subunit alpha	Ssr1	0.344443	1	0.0913829
Translocon-associated protein subunit delta	Ssr4	0.469554	1	0.235214
FACT complex subunit SSRP1	Ssrp1	0.286973	1	0.140395
Hsc70-interacting protein	St13	0.132726	1	0.044284
Suppressor of tumorigenicity 14 protein homolog	St14	0.212493	1	0.123011
CMP-N-acetylneuraminate-beta-galactosamide-alpha-2,3-sialyltransferase 4	St3gal4	0.303369	1	0.0958033
PCTP-like protein	Stard10	0.171995	1	-0.0573494
Signal transducer and activator of transcription;Signal transducer and activator of transcription 1	Stat1	1.96695	1	0.587416
Signal transducer and activator of transcription 3;Signal transducer and activator of transcription	Stat3	0.138379	1	-0.0762832
Stress-induced-phosphoprotein 1	Stip1	0.203668	1	0.0619728
Serine/threonine-protein kinase 10	Stk10	0.5646	1	0.21381
Serine/threonine-protein kinase 24;Serine/threonine-protein kinase 24 35 kDa subunit;Serine/threonine-protein kinase 24 12 kDa subunit	Stk24	0.474503	1	-0.182412
Stathmin	Stmn1	1.0127	1	0.415446
Stathmin-2	Stmn2	0.594163	1	0.132222
Erythrocyte band 7 integral membrane protein	Stom	0.339369	1	-0.13663
Serine-threonine kinase receptor-associated protein	Strap	0.307896	1	0.0740485
Striatin	Strn	0.268577	1	0.118721
Syntaxin-12	Stx12	0.119036	1	0.072787
Syntaxin-7	Stx7	0.423327	1	0.130024
Syntaxin-binding protein 2	Stxbp2	0.329524	1	0.183535
Syntaxin-binding protein 3	Stxbp3	0.165121	1	-0.0869308
Activated RNA polymerase II transcriptional coactivator p15	Sub1	0.16117	1	0.066583
Succinyl-CoA ligase [ADP-forming] subunit beta, mitochondrial	Sucla2	0.129051	1	-0.0823181
Succinyl-CoA ligase [ADP/GDP-forming] subunit alpha, mitochondrial	Suclg1	0.0257286	1	-0.0120338
Succinyl-CoA ligase [GDP-forming] subunit beta, mitochondrial	Suclg2	0.00246395	1	-0.00123509
Suppressor of G2 allele of SKP1 homolog	Sugt1	0.139119	1	0.0687774
Sulfotransferase family cytosolic 1B member 1	Sult1b1	0.306528	1	-0.210412
Sulfotransferase 1 family member D1	Sult1d1	0.434015	1	-0.160858
Sulfotransferase family cytosolic 2B member 1	Sult2b1	1.05887	1	-0.28307
Small ubiquitin-related modifier 1	Sumo1	0.564828	1	0.305566
Small ubiquitin-related modifier 2	Sumo2	0.610749	1	-0.276887
Small ubiquitin-related modifier;Small ubiquitin-related modifier 3	Sumo3	0.115431	1	-0.0473795
Sulfite oxidase, mitochondrial	Suox	0.0126829	1	-0.00447885
FACT complex subunit SPT16	Supt16;Supt16h	0.0274812	1	0.0188214
Transcription elongation factor SPT5	Supt5h	0.0952154	1	-0.0420302
Surfeit locus protein 4	Surf4	0.0196817	1	-0.0204879
Sushi domain-containing protein 2	Susd2	0.670164	1	0.253182
Synapse-associated protein 1	Syap1	0.549827	1	0.139843
Heterogeneous nuclear ribonucleoprotein Q	Syncrip	0.0340529	1	0.0142365
Nesprin-1	Syne1	0.239181	1	-0.221085
Synaptopodin	Synpo	0.603583	1	-0.264165
	Sypl	0.715165	1	0.261044
	Taf15	0.522242	1	0.409532
Transgelin	Tagln	1.11141	1	0.507515
Transgelin-2	Tagln2	0.314927	1	0.0657231
Transaldolase	Taldo1	0.00827771	1	0.00454831
Serine/threonine-protein kinase TAO3	Taok3	0.257893	1	-0.117789
TAR DNA-binding protein 43	Tardbp	0.0663286	1	0.0261855
Threonine--tRNA ligase, cytoplasmic	Tars	0.672601	1	0.135344
Tax1-binding protein 3	Tax1bp3	0.364608	1	-0.0851831
Tubulin-specific chaperone A	Tbca	0.109337	1	0.0265475
Tubulin-folding cofactor B	Tbcb	0.0544141	1	0.0255677
F-box-like/WD repeat-containing protein TBL1XR1;F-box-like/WD repeat-containing protein TBL1X	Tbl1xr1;Tbl1x	0.232251	1	0.12502
Transcription elongation factor A protein 1	Tcea1	0.0193233	1	-0.00690206
Transcription elongation factor B polypeptide 1	Tceb1	0.072164	1	-0.0464243
Transcription elongation factor B polypeptide 2	Tceb2	0.00873673	1	-0.00285467
Transcription elongation regulator 1	Tcerg1	0.782965	1	0.22319
Treacle protein	Tcof1	0.22276	1	0.134957
T-complex protein 1 subunit alpha	Tcp1	0.0673496	1	0.0240271
Telomerase protein component 1	Tep1	0.3436	1	-0.11118
Testin	Tes	0.151054	1	-0.066315
Serotransferrin	Tf	0.525073	1	0.31204
Transcription factor A, mitochondrial	Tfam	0.0748753	1	-0.039065
Trefoil factor 3	Tff3	0.0125312	1	0.0136969
	Tfg	0.501707	1	-0.132373
Transferrin receptor protein 1	Tfrc	0.71856	1	0.247952
Transforming growth factor-beta-induced protein ig-h3	Tgfbi	0.521609	1	0.249917
Protein-glutamine gamma-glutamyltransferase 2	Tgm2	0.0302933	1	-0.0111229
Trans-Golgi network integral membrane protein 1;Trans-Golgi network integral membrane protein 2	Tgoln1;Tgoln2	0.148896	1	0.0631428
Thimet oligopeptidase	Thop1	0.749896	1	0.262918
Thyroid hormone receptor-associated protein 3	Thrap3	0.354214	1	0.1062
THUMP domain-containing protein 1	Thumpd1	0.207318	1	-0.107428
Mitochondrial import inner membrane translocase subunit Tim10	Timm10	0.384131	1	0.204038
Mitochondrial import inner membrane translocase subunit Tim13	Timm13	0.018461	1	-0.00537038
Mitochondrial import inner membrane translocase subunit TIM44	Timm44	0.107383	1	-0.0945205
Mitochondrial import inner membrane translocase subunit Tim8 A	Timm8a1	0.378457	1	-0.124844
Mitochondrial import inner membrane translocase subunit Tim8 B	Timm8b	0.177178	1	0.0395135
Mitochondrial import inner membrane translocase subunit Tim9	Timm9	0.0323497	1	0.0174668
Tight junction protein ZO-1	Tjp1	0.230867	1	0.0665942
Tight junction protein ZO-2	Tjp2	0.0164695	1	-0.00615001
Tight junction protein ZO-3	Tjp3	0.317957	1	-0.100004
Transketolase	Tkt	0.0124533	1	-0.00506941
Talin-1	Tln1	0.386686	1	0.155095
Talin-2	Tln2	0.0999541	1	0.077712
Transmembrane 9 superfamily member 2	Tm9sf2	0.262272	1	0.0497979
Transmembrane 9 superfamily member 3	Tm9sf3	0.348741	1	0.165889
Bax inhibitor 1	Tmbim6	0.272786	1	0.0749086
Transmembrane emp24 domain-containing protein 10	Tmed10	0.0614427	1	-0.0299838
Transmembrane emp24 domain-containing protein 2	Tmed2	0.969161	1	0.358967
Transmembrane emp24 domain-containing protein 4	Tmed4	0.0488064	1	-0.0242534
	Tmed7	0.064468	1	-0.0408282
Transmembrane protein 120A	Tmem120a	0.169893	1	0.074628
Transmembrane protein 236	Tmem236	0.547357	1	0.195222
Transmembrane and immunoglobulin domain-containing protein 1	Tmigd1	0.0605849	1	0.0192846
Tropomodulin-3	Tmod3	0.107818	1	-0.0467761
Lamina-associated polypeptide 2, isoforms beta/delta/epsilon/gamma	Tmpo	0.305195	1	0.0667761
Lamina-associated polypeptide 2, isoforms alpha/zeta	Tmpo	0.000859702	0.999982	-0.000228127
Traf2 and NCK-interacting protein kinase	Tnik	0.663799	1	0.241554
182 kDa tankyrase-1-binding protein	Tnks1bp1	1.43777	1	0.277987
Transportin-1	Tnpo1	0.546595	1	0.125003
TOM1-like protein 2	Tom1l2	0.0725238	1	0.0387065
Mitochondrial import receptor subunit TOM20 homolog	Tomm20	0.146618	1	0.0944336
Mitochondrial import receptor subunit TOM22 homolog	Tomm22	0.135472	1	0.0911119
Mitochondrial import receptor subunit TOM34	Tomm34	0.093365	1	0.0601948
Mitochondrial import receptor subunit TOM70	Tomm70a	1.52752	1	0.373333
DNA topoisomerase 1	Top1	0.104008	1	0.0427427
DNA topoisomerase 2-beta	Top2b	0.375522	1	0.352652
Torsin-1A-interacting protein 2	Tor1aip2	0.160986	1	0.0918567
Tumor protein D52	Tpd52	0.102281	1	-0.0321306
Tumor protein D54	Tpd52l2	0.417813	1	0.149233
Triosephosphate isomerase	Tpi1	0.158744	1	-0.0515859
Thiamin pyrophosphokinase 1	Tpk1	0.646097	1	-0.188948
	Tpm1	0.273927	1	0.219148
	Tpm1	1.43457	1	0.48097
	Tpm1	0.216701	1	0.0512267
Tropomyosin beta chain	Tpm2	0.414073	1	0.138856
	Tpm3	0.122922	1	0.03001
	Tpm3-rs7	0.201034	1	0.053038
Tropomyosin alpha-4 chain	Tpm4	1.31093	1	0.190577
Tripeptidyl-peptidase 2	Tpp2	0.45551	1	0.195564
Nucleoprotein TPR	Tpr	0.685904	1	0.301727
Taperin	Tprn	0.314659	1	-0.10489
Translationally-controlled tumor protein	Tpt1	0.423106	1	0.0999293
Transformer-2 protein homolog beta	Tra2b	0.537942	1	0.230605
Tumor necrosis factor receptor type 1-associated DEATH domain protein	Tradd	0.391583	1	0.204377
Heat shock protein 75 kDa, mitochondrial	Trap1	0.482764	1	0.196349
TP53-regulated inhibitor of apoptosis 1	Triap1	0.260972	1	0.0966534
E3 ubiquitin/ISG15 ligase TRIM25	Trim25	0.0686748	1	0.0398802
Transcription intermediary factor 1-beta	Trim28	0.098516	1	0.0442322
E3 ubiquitin-protein ligase TRIM31	Trim31	0.00759175	1	0.00395918
	Trip11	0.155082	1	0.0649759
TSC22 domain family protein 1	Tsc22d1;Tsc22d2	0.126778	1	-0.0358867
Elongation factor Ts, mitochondrial	Tsfm	0.151163	1	-0.0744539
Tetraspanin-8	Tspan8	0.159337	1	0.0616302
GDP-L-fucose synthase	Tsta3	0.189366	1	-0.157363
	Tstd1	0.249624	1	0.132581
Tetratricopeptide repeat protein 38	Ttc38	0.803988	1	-0.285761
Transthyretin	Ttr	0.379203	1	0.192234
Tubulin alpha-1B chain	Tuba1b	0.0419764	1	0.0116979
Tubulin alpha-1C chain	Tuba1c	0.588719	1	-0.310245
Tubulin alpha-4A chain	Tuba4a	0.133934	1	-0.04136
Tubulin beta-4B chain;Tubulin beta-4A chain	Tubb4b;Tubb4a	0.0284655	1	-0.0142903
Tubulin beta-5 chain	Tubb5	0.516482	1	0.111787
Elongation factor Tu, mitochondrial	Tufm	0.137052	1	0.0627472
Twinfilin-1	Twf1	0.0159545	1	0.00585429
Thioredoxin	Txn	0.0153461	1	0.00533986
Thioredoxin, mitochondrial	Txn2	0.664299	1	0.301819
Thioredoxin domain-containing protein 12	Txndc12	0.0222736	1	0.0106493
Thioredoxin domain-containing protein 17	Txndc17	0.441789	1	-0.0962685
Thioredoxin domain-containing protein 5	Txndc5	0.257649	1	0.0717487
Thioredoxin-like protein 1	Txnl1	0.251431	1	0.0973844
Thioredoxin reductase 1, cytoplasmic	Txnrd1	0.0180514	1	-0.0122551
Splicing factor U2AF 35 kDa subunit	U2af1	0.410954	1	0.233366
Splicing factor U2AF 65 kDa subunit	U2af2	0.0876281	1	-0.0287855
UDP-N-acetylhexosamine pyrophosphorylase;UDP-N-acetylgalactosamine pyrophosphorylase;UDP-N-acetylglucosamine pyrophosphorylase	Uap1	0.0512358	1	-0.0210499
UDP-N-acetylhexosamine pyrophosphorylase-like protein 1	Uap1l1	0.11312	1	-0.0607491
Ubiquitin-like modifier-activating enzyme 1	Uba1	0.108442	1	0.0319597
SUMO-activating enzyme subunit 2	Uba2	1.31897	1	0.357428
Ubiquitin-60S ribosomal protein L40;Ubiquitin;60S ribosomal protein L40;Polyubiquitin-B;Ubiquitin;Polyubiquitin-C;Ubiquitin;Ubiquitin-related 1;Ubiquitin-related 2	Uba52;Kxd1;Gm8797;Ubc;Ubb;Gm5239	0.0758821	1	-0.0517096
	Uba7	0.0925198	1	-0.0542128
Ubiquitin-associated protein 2-like	Ubap2l	0.262249	1	0.0866792
SUMO-conjugating enzyme UBC9	Ube2i	0.717862	1	0.193037
Ubiquitin-conjugating enzyme E2 L3	Ube2l3	0.0621171	1	-0.0227141
Ubiquitin-conjugating enzyme E2 N	Ube2n	0.0742346	1	-0.082027
Ubiquitin-conjugating enzyme E2 variant 1	Ube2v1;Gm20431	0.314814	1	0.117076
Ubiquitin-conjugating enzyme E2 variant 2	Ube2v2	0.042028	1	0.0168659
Ubiquitin domain-containing protein UBFD1	Ubfd1	0.156815	1	-0.0877058
Ubiquitin-like protein 5	Ubl5	0.261704	1	0.103522
Ubiquilin-1	Ubqln1	0.359068	1	-0.125627
E3 ubiquitin-protein ligase UBR4	Ubr4	0.309813	1	0.130962
Nucleolar transcription factor 1	Ubtf	0.570927	1	0.259824
UBX domain-containing protein 4	Ubxn4	0.0839853	1	0.0346375
Ubiquitin carboxyl-terminal hydrolase isozyme L3;Ubiquitin carboxyl-terminal hydrolase isozyme L4	Uchl3;Uchl4	0.163268	1	0.0728769
Ubiquitin carboxyl-terminal hydrolase isozyme L5	Uchl5	0.139821	1	0.0618844
Ubiquitin-fold modifier-conjugating enzyme 1	Ufc1	0.138278	1	0.0654196
E3 UFM1-protein ligase 1	Ufl1	0.185911	1	0.0649989
Ubiquitin-fold modifier 1	Ufm1	0.478583	1	-0.152833
UDP-glucose 6-dehydrogenase	Ugdh	0.232761	1	-0.100989
UDP-glucose:glycoprotein glucosyltransferase 1	Uggt1	0.481793	1	0.189129
UTP--glucose-1-phosphate uridylyltransferase	Ugp2	0.549984	1	0.166092
UDP-glucuronosyltransferase 1-1	Ugt1a1	0.47921	1	-0.285679
UDP-glucuronosyltransferase 1-7C	Ugt1a7c	0.235568	1	0.12275
	Ugt2b34	0.238817	1	0.125202
Regulator of nonsense transcripts 1	Upf1	0.342711	1	0.0874229
Uridine phosphorylase 1	Upp1	0.273635	1	0.10962
Cytochrome b-c1 complex subunit 9	Uqcr10	0.22577	1	0.0779955
Cytochrome b-c1 complex subunit 7	Uqcrb	0.173957	1	0.0503366
Cytochrome b-c1 complex subunit 1, mitochondrial	Uqcrc1	0.130147	1	0.0660691
Cytochrome b-c1 complex subunit 2, mitochondrial	Uqcrc2	0.0284705	1	0.0144081
Cytochrome b-c1 complex subunit Rieske, mitochondrial;Cytochrome b-c1 complex subunit 11	Uqcrfs1	0.0753124	1	-0.0352313
Cytochrome b-c1 complex subunit 6, mitochondrial	Uqcrh	0.344345	1	0.0720456
Cytochrome b-c1 complex subunit 8	Uqcrq	0.18571	1	-0.0989803
Harmonin	Ush1c	0.00170172	1	0.000791629
Up-regulated during skeletal muscle growth protein 5	Usmg5	0.308235	1	0.201501
General vesicular transport factor p115	Uso1	0.0616169	1	0.0261504
Ubiquitin carboxyl-terminal hydrolase;Ubiquitin carboxyl-terminal hydrolase 14	Usp14	0.104584	1	0.0426456
Ubiquitin carboxyl-terminal hydrolase 15	Usp15	0.324698	1	0.11608
Ubiquitin carboxyl-terminal hydrolase;Ubiquitin carboxyl-terminal hydrolase 4	Usp4	0.431006	1	0.147896
Ubiquitin carboxyl-terminal hydrolase 47	Usp47	0.188724	1	-0.0635498
Ubiquitin carboxyl-terminal hydrolase;Ubiquitin carboxyl-terminal hydrolase 5	Usp5	0.0439549	1	0.0274261
Ubiquitin carboxyl-terminal hydrolase;Probable ubiquitin carboxyl-terminal hydrolase FAF-X	Usp9x	0.251719	1	0.056386
Vesicle-associated membrane protein 3	Vamp3	0.483337	1	0.250894
Vesicle-associated membrane protein-associated protein A	Vapa	0.0419736	1	0.015974
Vesicle-associated membrane protein-associated protein B	Vapb	0.106323	1	0.0813915
Valine--tRNA ligase	Vars	0.578903	1	0.122174
Vasodilator-stimulated phosphoprotein	Vasp	0.0338956	1	-0.0100615
Synaptic vesicle membrane protein VAT-1 homolog	Vat1	0.358446	1	-0.260375
Prefoldin subunit 3	Vbp1	0.156243	1	0.0717266
Vinculin	Vcl	0.0653748	1	0.0276884
Transitional endoplasmic reticulum ATPase	Vcp	0.0994415	1	0.0321201
Voltage-dependent anion-selective channel protein 1	Vdac1	0.360988	1	-0.162278
Voltage-dependent anion-selective channel protein 2	Vdac2	0.241114	1	-0.087833
Voltage-dependent anion-selective channel protein 3	Vdac3	0.336742	1	-0.160867
Villin-1	Vil1	0.130202	1	-0.0437985
Vimentin	Vim	0.97948	1	0.389352
Pantetheinase	Vnn1	0.248767	1	-0.117631
Vacuolar protein sorting-associated protein 26A	Vps26a	0.252214	1	0.156764
Vacuolar protein sorting-associated protein 26B	Vps26b	0.616968	1	0.233419
Vacuolar protein sorting-associated protein 28 homolog	Vps28	0.460629	1	0.159089
Vacuolar protein sorting-associated protein 29	Vps29	0.216113	1	0.150023
Vacuolar protein sorting-associated protein 35	Vps35	0.189844	1	-0.0612671
Vacuolar protein sorting-associated protein 4B	Vps4b	0.204686	1	-0.0888215
von Willebrand factor A domain-containing protein 5A	Vwa5a	0.0902504	1	0.0375125
Tryptophan--tRNA ligase, cytoplasmic;T1-TrpRS;T2-TrpRS	Wars	0.390656	1	0.130927
Wiskott-Aldrich syndrome protein family member 2	Wasf2	0.0799356	1	-0.0326504
Neural Wiskott-Aldrich syndrome protein	Wasl	0.118522	1	0.0440658
WW domain-binding protein 11	Wbp11	0.23812	1	0.0887591
WD repeat-containing protein 1	Wdr1	0.0651703	1	-0.0209494
WD repeat-containing protein 5	Wdr5	0.310728	1	0.124042
Partner of Y14 and mago	Wibg	0.560672	1	0.118557
Xanthine dehydrogenase/oxidase;Xanthine dehydrogenase;Xanthine oxidase	Xdh	0.141688	1	0.0436648
Xaa-Pro aminopeptidase 1	Xpnpep1	0.51857	1	-0.136769
	Xpnpep2	0.0559244	1	0.050011
Tyrosine--tRNA ligase;Tyrosine--tRNA ligase, cytoplasmic;Tyrosine--tRNA ligase, cytoplasmic, N-terminally processed	Yars	0.0906149	1	0.0439152
Nuclease-sensitive element-binding protein 1	Ybx1	0.244314	1	0.0491896
Y-box-binding protein 3	Ybx3	0.373356	1	0.148381
YTH domain-containing family protein 2	Ythdf2	0.84777	1	0.348416
YTH domain-containing family protein 3	Ythdf3	0.037881	1	0.0192068
14-3-3 protein beta/alpha;14-3-3 protein beta/alpha, N-terminally processed	Ywhab	0.0816322	1	0.035822
14-3-3 protein epsilon	Ywhae	0.195923	1	0.0974565
14-3-3 protein gamma;14-3-3 protein gamma, N-terminally processed	Ywhag	0.342526	1	0.127673
14-3-3 protein eta	Ywhah	0.0251589	1	0.0124818
14-3-3 protein theta	Ywhaq	0.0949113	1	0.0414307
14-3-3 protein zeta/delta	Ywhaz	0.0827661	1	0.0390207
Z-DNA-binding protein 1	Zbp1	0.408419	1	0.144654
Protein archease	Zbtb8os	0.0775047	1	0.0350619
Zinc finger CCCH domain-containing protein 15	Zc3h15	0.312151	1	0.133907
Zinc finger CCCH-type antiviral protein 1	Zc3hav1	0.102501	1	-0.0845712
AN1-type zinc finger protein 6;AN1-type zinc finger protein 5	Zfand6;Zfand5	0.346475	1	0.173975
	Zfp275	0.365558	1	0.146638
Zymogen granule membrane protein 16	Zg16	1.767	1	-0.300699
BUB3-interacting and GLEBS motif-containing protein ZNF207	Znf207;Zfp207	0.214313	1	0.0935643
Zinc finger protein 706	Znf706	0.055264	1	-0.0310305
Zyxin	Zyx	0.116742	1	-0.0401983
Zinc finger ZZ-type and EF-hand domain-containing protein 1	Zzef1	0.0466437	1	-0.0208567
[truncated: 1 more rows]
