# Supplementary material for: Muc2-dependent microbial colonization of the jejunal mucus layer is diet sensitive and confers local resistance to enteric pathogen infection
Source: Cell Rep. Author manuscript; Available in PMC 2023 Oct 23. (PMC10404306; doi:10.1016/j.celrep.2023.112084)
Supplement: 4 [file NIHMS1878880-supplement-4.xlsx]

## Sheet: Sheet1
Protein names	Gene names	-Log10 Students T-test p-value	Permutation FDR q-value	Log10 difference (SI5/SI8)
Mitochondrial amidoxime reducing component 2	Marc2	1.56325	0.305667	0.735722
Septin-5	Sept5	0.524292	0.949761	-0.176065
Septin-7	Sept7	0.539098	0.940947	-0.173739
Septin-9	Sept9	0.0915586	1	0.0517598
Septin-11	Sept11	0.42005	0.998771	-0.208127
UPF0587 protein C1orf123 homolog	0610037L13Rik	0.792124	0.799091	0.155585
Small acidic protein	1110004F10Rik;Smap	1.03885	0.605424	-0.195347
	2010002M12Rik	0.72176	0.851797	0.311081
	2010106E10Rik	2.84035	0.0305098	0.59553
	2010107G12Rik	0.445792	0.987671	0.134372
	2010109I03Rik	0.460127	0.975371	0.187439
	2200002D01Rik	0.0702389	1	0.0212729
	2210016F16Rik	0.606518	0.912215	0.280595
	2210407C18Rik	4.198	0.00283333	0.910293
UPF0317 protein C14orf159 homolog, mitochondrial	9030617O03Rik	0.452807	0.9843	0.28151
APOBEC1 complementation factor	A1cf	0.849073	0.750726	0.379646
Alpha-2-macroglobulin;Alpha-2-macroglobulin 165 kDa subunit;Alpha-2-macroglobulin 35 kDa subunit	A2m	0.22549	1	-0.218749
Acetoacetyl-CoA synthetase	Aacs	1.42158	0.370053	-0.851378
Mth938 domain-containing protein	Aamdc	1.51163	0.318698	0.314016
Alanine--tRNA ligase, cytoplasmic	Aars	0.0598214	1	-0.039847
4-aminobutyrate aminotransferase, mitochondrial	Abat	0.549979	0.939824	-0.290966
Multidrug resistance protein 1A;Multidrug resistance protein 1B	Abcb1a;Abcb1b	0.271006	1	-0.0932887
ATP-binding cassette sub-family D member 3	Abcd3	0.0647997	1	0.0492424
ATP-binding cassette sub-family E member 1	Abce1	0.0495928	1	-0.0297861
ATP-binding cassette sub-family F member 1	Abcf1	0.495052	0.954928	0.217849
ATP-binding cassette sub-family G member 2	Abcg2	2.48573	0.055831	-0.405522
Alpha/beta hydrolase domain-containing protein 14B	Abhd14b	0.0244644	1	0.0220181
Monoacylglycerol lipase ABHD6	Abhd6	0.117037	1	0.0998645
Abl interactor 1	Abi1	0.247158	1	0.0518247
Actin-binding LIM protein 1	Ablim1	0.0464985	1	0.0192528
Costars family protein ABRACL	Abracl	2.28052	0.0878987	0.477209
3-ketoacyl-CoA thiolase A, peroxisomal	Acaa1a	0.257651	1	0.23804
3-ketoacyl-CoA thiolase, mitochondrial	Acaa2	0.142522	1	0.137822
Acyl-CoA dehydrogenase family member 11	Acad11	2.16844	0.105079	0.658104
Acyl-CoA dehydrogenase family member 9, mitochondrial	Acad9	0.687155	0.86892	-0.314624
Long-chain specific acyl-CoA dehydrogenase, mitochondrial	Acadl	0.260671	1	-0.150872
Medium-chain specific acyl-CoA dehydrogenase, mitochondrial	Acadm	0.169281	1	0.0959827
Short-chain specific acyl-CoA dehydrogenase, mitochondrial	Acads	0.197447	1	-0.199257
Very long-chain specific acyl-CoA dehydrogenase, mitochondrial	Acadvl	0.164244	1	0.157549
Acetyl-CoA acetyltransferase, mitochondrial	Acat1	0.264599	1	0.125963
Acetyl-CoA acetyltransferase, cytosolic	Acat2;Acat3	0.849662	0.751347	-0.506794
Golgi resident protein GCP60	Acbd3	0.267937	1	-0.176186
Angiotensin-converting enzyme;Angiotensin-converting enzyme, soluble form	Ace	7.5758	0	1.78761
Angiotensin-converting enzyme 2;Processed angiotensin-converting enzyme 2	Ace2	0.58745	0.927215	0.151403
Apoptotic chromatin condensation inducer in the nucleus	Acin1	0.18127	1	-0.0677709
ATP-citrate synthase	Acly	1.66398	0.258743	-0.613341
Cytoplasmic aconitate hydratase	Aco1	0.267039	1	0.237577
Aconitate hydratase, mitochondrial	Aco2	0.253478	1	0.157321
Acyl-coenzyme A thioesterase 11	Acot11	0.809111	0.787878	0.310025
Acyl-coenzyme A thioesterase 12	Acot12	1.24426	0.483632	0.364457
Acyl-coenzyme A thioesterase 13;Acyl-coenzyme A thioesterase 13, N-terminally processed	Acot13	1.40906	0.378307	0.60429
Acyl-coenzyme A thioesterase 4	Acot4	1.39863	0.384775	0.470624
Cytosolic acyl coenzyme A thioester hydrolase	Acot7	0.374844	1	-0.280313
Acyl-coenzyme A thioesterase 9, mitochondrial	Acot9	1.05862	0.58943	-0.366419
Peroxisomal acyl-coenzyme A oxidase 1	Acox1	0.960618	0.658801	0.506472
Low molecular weight phosphotyrosine protein phosphatase	Acp1	0.290646	1	0.181608
Lysophosphatidic acid phosphatase type 6	Acp6	0.190158	1	0.132781
Acyl-CoA synthetase family member 2, mitochondrial	Acsf2	0.160681	1	-0.14746
Acyl-CoA synthetase family member 3, mitochondrial	Acsf3	0.0766608	1	-0.0373943
Long-chain-fatty-acid--CoA ligase 5	Acsl5	1.08674	0.573661	0.375697
Acetyl-coenzyme A synthetase, cytoplasmic	Acss2	0.88018	0.725964	-0.241839
Actin, cytoplasmic 1;Actin, cytoplasmic 1, N-terminally processed	Actb	0.269183	1	-0.111616
Beta-actin-like protein 2	Actbl2	0.0897588	1	0.0633357
Actin, alpha cardiac muscle 1	Actc1	0.035245	1	-0.0164996
Actin, cytoplasmic 2;Actin, cytoplasmic 2, N-terminally processed	Actg1	0.0247847	1	0.0113949
Alpha-actinin-1	Actn1	0.0248126	1	-0.0116787
Alpha-actinin-4	Actn4	0.189533	1	0.0727531
Alpha-centractin	Actr1a	0.0787387	1	0.0831543
Beta-centractin	Actr1b	0.237724	1	0.157452
Actin-related protein 2	Actr2	0.0916236	1	-0.0540435
Actin-related protein 3	Actr3	0.327365	1	-0.141039
Aminoacylase-1	Acy1	0.798238	0.7973	0.522513
N-acyl-aromatic-L-amino acid amidohydrolase (carboxylate-forming)	Acy3	2.91232	0.0275918	1.00199
Adenosine deaminase	Ada	1.55424	0.308658	0.897754
Disintegrin and metalloproteinase domain-containing protein 10	Adam10	0.451659	0.982152	-0.251329
Alpha-adducin	Add1	1.13164	0.537891	-0.318305
Gamma-adducin	Add3	1.19449	0.514384	-0.474847
Alcohol dehydrogenase 1	Adh1	1.86455	0.179448	1.10854
Alcohol dehydrogenase class-3	Adh5	0.177742	1	-0.163474
	Adh6a	9.7296	0	2.29455
Adenosine kinase	Adk	0.419108	1	-0.382304
Adenylosuccinate lyase	Adsl	0.0284064	1	-0.0159619
Adenylosuccinate synthetase isozyme 2	Adss	0.209089	1	0.172968
Arf-GAP domain and FG repeat-containing protein 1	Agfg1	0.18789	1	0.0965646
Protein argonaute-2	Ago2	0.254383	1	-0.107009
Anterior gradient protein 2 homolog	Agr2	0.210203	1	-0.0508269
Adenosylhomocysteinase	Ahcy	0.0999703	1	0.0572436
Putative adenosylhomocysteinase 2	Ahcyl1	3.25173	0.0151351	0.704143
Putative adenosylhomocysteinase 3;Adenosylhomocysteinase	Ahcyl2	0.765778	0.813636	0.422618
	Ahnak	0.308895	1	-0.093195
Activator of 90 kDa heat shock protein ATPase homolog 1	Ahsa1	0.247977	1	0.13048
Alpha-2-HS-glycoprotein	Ahsg	0.714445	0.857261	-0.236437
Apoptosis-inducing factor 1, mitochondrial	Aifm1	0.145359	1	-0.136317
	Aim1	1.51884	0.316212	-0.615424
Aminoacyl tRNA synthase complex-interacting multifunctional protein 1;Endothelial monocyte-activating polypeptide 2	Aimp1	0.206565	1	0.0800408
Aminoacyl tRNA synthase complex-interacting multifunctional protein 2	Aimp2	0.146679	1	0.0768866
Adenylate kinase 2, mitochondrial;Adenylate kinase 2, mitochondrial, N-terminally processed	Ak2	0.578114	0.936494	0.188643
GTP:AMP phosphotransferase AK3, mitochondrial	Ak3	0.615565	0.909178	0.289749
	Akap13	1.52305	0.316286	-0.398872
A-kinase anchor protein 7 isoform gamma;A-kinase anchor protein 7 isoform alpha	Akap7	0.079587	1	0.0374725
A-kinase anchor protein 8	Akap8	0.23958	1	-0.084048
A-kinase anchor protein 9	Akap9	0.665561	0.88636	0.47769
Alcohol dehydrogenase [NADP(+)]	Akr1a1	0.518775	0.950985	0.165804
Aldose reductase	Akr1b1	0.0089353	0.998775	0.00499517
Aldose reductase-related protein 1	Akr1b7	0.305941	1	0.250197
	Akr1c12	0.147306	1	-0.061047
Aldo-keto reductase family 1 member C13	Akr1c13	0.406905	1	0.174679
	Akr1c14	0.749748	0.828958	-0.357652
	Akr1c19	0.195775	1	-0.111151
1,5-anhydro-D-fructose reductase	Akr1e2;Akr1e1	0.229802	1	0.130143
Aflatoxin B1 aldehyde reductase member 2	Akr7a2	1.24294	0.483162	0.539113
Delta-aminolevulinic acid dehydratase	Alad	1.2333	0.485333	0.20779
Serum albumin	Alb	0.377169	1	-0.141806
Aldehyde dehydrogenase family 16 member A1	Aldh16a1	0.0353392	1	0.0184352
Delta-1-pyrroline-5-carboxylate synthase;Glutamate 5-kinase;Gamma-glutamyl phosphate reductase	Aldh18a1	0.557039	0.936374	0.4287
Retinal dehydrogenase 1	Aldh1a1	0.246453	1	0.22129
Aldehyde dehydrogenase, cytosolic 1	Aldh1a7	0.526702	0.946825	0.33119
Aldehyde dehydrogenase X, mitochondrial	Aldh1b1	0.162356	1	-0.0751435
Cytosolic 10-formyltetrahydrofolate dehydrogenase	Aldh1l1	0.0801722	1	0.0609823
Aldehyde dehydrogenase, mitochondrial	Aldh2	0.287603	1	-0.202065
Aldehyde dehydrogenase;Fatty aldehyde dehydrogenase	Aldh3a2	0.498767	0.954777	0.342927
Delta-1-pyrroline-5-carboxylate dehydrogenase, mitochondrial	Aldh4a1	1.20991	0.499207	0.512388
Succinate-semialdehyde dehydrogenase, mitochondrial	Aldh5a1	0.35188	1	0.144214
Methylmalonate-semialdehyde dehydrogenase [acylating], mitochondrial	Aldh6a1	0.0977819	1	0.0617958
4-trimethylaminobutyraldehyde dehydrogenase	Aldh9a1	0.366566	1	0.155411
Fructose-bisphosphate aldolase A;Fructose-bisphosphate aldolase	Aldoa;Aldoart1	0.615607	0.910607	-0.157618
Fructose-bisphosphate aldolase B	Aldob	1.75659	0.226959	0.365764
Fructose-bisphosphate aldolase C	Aldoc	0.0964774	1	-0.0334449
Alkaline phosphatase	Alpi	2.58799	0.0474286	0.689422
THO complex subunit 4	Alyref	0.0318631	1	-0.00898659
Putative N-acetylglucosamine-6-phosphate deacetylase	Amdhd2	0.0579959	1	0.0356335
Angiogenin-4	Ang4	0.289542	1	-0.193723
Protein angel homolog 2	Angel2	0.426705	0.997837	-0.0806794
Ankyrin-3	Ank3	0.400712	1	-0.221872
	Ank3	0.595654	0.923222	-0.165132
Rabankyrin-5	Ankfy1	0.274694	1	-0.1956
Ankyrin repeat and SAM domain-containing protein 4B	Anks4b	0.965072	0.656733	0.251289
Anoctamin-6	Ano6	6.10894	0.00025	1.13328
Acidic leucine-rich nuclear phosphoprotein 32 family member A	Anp32a	0.159265	1	-0.0501499
Acidic leucine-rich nuclear phosphoprotein 32 family member B	Anp32b	0.191414	1	-0.14923
Acidic leucine-rich nuclear phosphoprotein 32 family member E	Anp32e	0.177149	1	-0.110918
Aminopeptidase N	Anpep	0.112909	1	0.0277171
Annexin A11;Annexin	Anxa11	0.133869	1	-0.0495255
Annexin A13	Anxa13	1.78367	0.216467	0.514212
Annexin A2;Annexin	Anxa2	0.0928613	1	-0.043644
Annexin A4;Annexin	Anxa4	1.71622	0.23597	0.446083
Annexin A5	Anxa5	0.629818	0.904638	-0.386283
Annexin;Annexin A6	Anxa6	0.667162	0.884346	-0.448064
Annexin A7	Anxa7	0.295703	1	-0.130198
Amine oxidase;Amiloride-sensitive amine oxidase [copper-containing]	Aoc1	0.217008	1	0.110826
AP-1 complex subunit beta-1	Ap1b1	0.201193	1	0.176081
AP-1 complex subunit gamma-1	Ap1g1	0.279106	1	-0.19511
AP-1 complex subunit gamma-like 2	Ap1g2	0.776314	0.806546	0.288819
AP-1 complex subunit mu-2	Ap1m2	0.679051	0.878667	0.211364
AP-1 complex subunit sigma-1A	Ap1s1	0.0646981	1	0.0294979
AP-2 complex subunit alpha-1	Ap2a1	0.0587247	1	-0.0339261
AP-2 complex subunit alpha-2	Ap2a2	0.0322045	1	0.0268952
AP-2 complex subunit beta;AP complex subunit beta	Ap2b1	0.0731235	1	0.0656718
AP-2 complex subunit mu	Ap2m1	0.0930743	1	-0.0786304
AP-2 complex subunit sigma	Ap2s1	0.273408	1	-0.163154
AP-3 complex subunit beta-1	Ap3b1	0.33268	1	0.188831
AP-3 complex subunit delta-1	Ap3d1	0.412789	1	0.205612
AP-3 complex subunit sigma-1	Ap3s1	0.841091	0.749449	0.315612
Acylamino-acid-releasing enzyme	Apeh	0.361211	1	0.231442
DNA-(apurinic or apyrimidinic site) lyase;DNA-(apurinic or apyrimidinic site) lyase, mitochondrial	Apex1	0.44425	0.989276	-0.181169
Apoptosis inhibitor 5	Api5	0.0991928	1	0.0493265
Apolipoprotein A-I;Proapolipoprotein A-I;Truncated apolipoprotein A-I	Apoa1	0.136182	1	0.0504766
Apolipoprotein A-II;Proapolipoprotein A-II	Apoa2	0.0895707	1	-0.0339189
Apolipoprotein A-IV	Apoa4	3.68658	0.00537931	1.21407
Apolipoprotein B-100;Apolipoprotein B-48	Apob	0.617495	0.912289	0.443707
Apolipoprotein C-III	Apoc3	0.160726	1	-0.096163
Apolipoprotein E	Apoe	0.0667715	1	-0.0334685
Beta-2-glycoprotein 1	Apoh	0.333608	1	-0.153722
MICOS complex subunit Mic27	Apool	0.00306409	0.998082	0.00280124
Coatomer subunit delta	Arcn1	0.643102	0.904816	0.191626
ADP-ribosylation factor 1;ADP-ribosylation factor 3;ADP-ribosylation factor 2	Arf1;Arf3;Arf2	0.023312	1	-0.0104755
ADP-ribosylation factor 4	Arf4	0.0978105	1	0.0597589
ADP-ribosylation factor 5	Arf5	0.478757	0.967443	0.235343
ADP-ribosylation factor GTPase-activating protein 2	Arfgap2	0.848483	0.748108	0.211005
ADP-ribosylation factor GTPase-activating protein 3	Arfgap3	0.575519	0.935578	0.321075
	Arfip1	0.274207	1	0.176069
Arginase-2, mitochondrial	Arg2	3.08183	0.019907	1.25444
Arginine and glutamate-rich protein 1	Arglu1	0.408578	1	-0.266354
Rho GTPase-activating protein 1	Arhgap1	0.0894193	1	-0.0723438
Rho GTPase-activating protein 17	Arhgap17	0.940564	0.676607	-0.442323
Rho GDP-dissociation inhibitor 1	Arhgdia	0.0661078	1	-0.0255855
Rho GDP-dissociation inhibitor 2	Arhgdib	0.231419	1	-0.21619
Rho guanine nucleotide exchange factor 16	Arhgef16	0.744231	0.831505	0.272204
	Arhgef5	0.144604	1	0.0485604
ADP-ribosylation factor-like protein 1	Arl1	0.0787421	1	-0.0429667
ADP-ribosylation factor-like protein 6-interacting protein 1	Arl6ip1	0.00867884	0.997095	0.00611365
ADP-ribosylation factor-like protein 8B;ADP-ribosylation factor-like protein 8A	Arl8b;Arl8a	0.945401	0.676068	-0.312757
Actin-related protein 2/3 complex subunit 1A	Arpc1a	1.44866	0.354033	0.383671
Actin-related protein 2/3 complex subunit 1B	Arpc1b	0.135267	1	-0.0681117
Actin-related protein 2/3 complex subunit 2	Arpc2	0.154267	1	0.102312
Actin-related protein 2/3 complex subunit 3	Arpc3	0.0176765	1	-0.00643718
Actin-related protein 2/3 complex subunit 4	Arpc4	0.0651945	1	-0.0363145
Actin-related protein 2/3 complex subunit 5	Arpc5	0.0651777	1	0.0329092
Actin-related protein 2/3 complex subunit 5-like protein	Arpc5l	0.611607	0.906082	-0.373519
Arpin	Arpin	0.284496	1	-0.165013
cAMP-regulated phosphoprotein 19	Arpp19	0.522182	0.952078	-0.16391
Beta-arrestin-1	Arrb1	0.197007	1	0.114555
Arsenite methyltransferase	As3mt	1.80779	0.208068	0.740734
Acid ceramidase;Acid ceramidase subunit alpha;Acid ceramidase subunit beta	Asah1	0.571821	0.935275	-0.290585
Neutral ceramidase;Neutral ceramidase soluble form	Asah2	7.61897	0	1.83556
Argininosuccinate lyase	Asl	0.147708	1	0.0733395
Asparagine synthetase [glutamine-hydrolyzing]	Asns	0.855607	0.753411	-0.340374
Aspartoacylase	Aspa	0.395657	1	0.184241
Tether containing UBX domain for GLUT4	Aspscr1	0.291156	1	0.153411
ATPase family AAA domain-containing protein 1	Atad1	0.0964916	1	-0.0549784
Bifunctional purine biosynthesis protein PURH;Phosphoribosylaminoimidazolecarboxamide formyltransferase;IMP cyclohydrolase	Atic	0.206227	1	-0.175325
Atlastin-2	Atl2	0.817769	0.774984	0.396323
Copper transport protein ATOX1	Atox1	0.595738	0.924541	0.108372
Potassium-transporting ATPase alpha chain 2	Atp12a	0.432897	0.992274	-0.384407
Sodium/potassium-transporting ATPase subunit alpha-1	Atp1a1	0.0794387	1	-0.0326465
Sodium/potassium-transporting ATPase subunit beta-1	Atp1b1	0.0909197	1	-0.0325718
Sarcoplasmic/endoplasmic reticulum calcium ATPase 2	Atp2a2	1.34849	0.414956	-0.422584
Calcium-transporting ATPase;Sarcoplasmic/endoplasmic reticulum calcium ATPase 3	Atp2a3	2.64807	0.0415082	-0.554619
Plasma membrane calcium-transporting ATPase 1	Atp2b1	1.94828	0.15517	-0.691221
Calcium-transporting ATPase	Atp2b3	0.27302	1	-0.110154
ATP synthase subunit alpha, mitochondrial;ATP synthase subunit alpha	Atp5a1	0.187333	1	0.0822948
ATP synthase subunit beta, mitochondrial	Atp5b	0.104795	1	0.0640162
ATP synthase subunit gamma;ATP synthase subunit gamma, mitochondrial	Atp5c1	0.269434	1	0.0980228
ATP synthase subunit delta, mitochondrial	Atp5d	0.242753	1	0.100248
ATP synthase subunit epsilon, mitochondrial	Atp5e	2.0129	0.137412	0.170262
ATP synthase F(0) complex subunit B1, mitochondrial	Atp5f1	0.0131517	1	0.010616
ATP synthase subunit d, mitochondrial	Atp5h	0.183178	1	-0.0515437
ATP synthase subunit e, mitochondrial	Atp5i	0.190838	1	0.0567039
ATP synthase-coupling factor 6, mitochondrial	Atp5j	0.317751	1	0.102223
ATP synthase subunit f, mitochondrial	Atp5j2	0.140937	1	0.10059
ATP synthase subunit g, mitochondrial	Atp5l	0.266491	1	-0.23279
ATP synthase subunit O, mitochondrial	Atp5o	0.130866	1	0.0625378
V-type proton ATPase catalytic subunit A	Atp6v1a	0.0381979	1	-0.0198464
V-type proton ATPase subunit B, brain isoform	Atp6v1b2	0.0889497	1	0.0655615
V-type proton ATPase subunit E 1	Atp6v1e1	0.0101014	1	0.00437462
V-type proton ATPase subunit F	Atp6v1f	0.0466695	1	0.0183805
V-type proton ATPase subunit G 1	Atp6v1g1	0.364452	1	-0.0956682
V-type proton ATPase subunit H	Atp6v1h	0.0838537	1	0.0454189
Phospholipid-transporting ATPase IC	Atp8b1	0.569678	0.938994	0.278451
ATPase inhibitor, mitochondrial	Atpif1	0.295489	1	0.110123
Ataxin-2-like protein	Atxn2l	0.562155	0.938584	-0.170572
Dyslexia-associated protein KIAA0319-like protein	AU040320;Kiaa0319l	2.24567	0.0925301	0.715806
Beta-2-microglobulin	B2m	0.080246	1	-0.0219116
Beta-1,4 N-acetylgalactosaminyltransferase 1	B4galnt1	0.0769352	1	0.1027
Beta-1,4 N-acetylgalactosaminyltransferase 2	B4galnt2	0.0353328	1	0.0210951
BRISC and BRCA1-A complex member 1	Babam1	0.319616	1	-0.0759826
BAG family molecular chaperone regulator 1	Bag1	1.08095	0.574212	-0.351053
Brain-specific angiogenesis inhibitor 1-associated protein 2-like protein 1	Baiap2l1	0.0945841	1	0.0238248
Barrier-to-autointegration factor;Barrier-to-autointegration factor, N-terminally processed	Banf1	0.221229	1	-0.0736113
Apoptosis regulator BAX	Bax	0.375721	1	-0.147713
B-cell receptor-associated protein 31	Bcap31	0.0116463	0.99928	0.00647146
Breast carcinoma-amplified sequence 1 homolog	Bcas1	0.858842	0.749273	-0.24268
Branched-chain-amino-acid aminotransferase, mitochondrial;Branched-chain-amino-acid aminotransferase	Bcat2	0.787589	0.797767	-0.197275
Bcl-2-like protein 15	Bcl2l15	0.627945	0.903898	-0.272619
Bcl-2-associated transcription factor 1	Bclaf1	0.379188	1	-0.174927
D-beta-hydroxybutyrate dehydrogenase, mitochondrial	Bdh1	0.034686	1	-0.0345421
BH3-interacting domain death agonist;BH3-interacting domain death agonist p15;BH3-interacting domain death agonist p13;BH3-interacting domain death agonist p11	Bid	0.563071	0.94092	-0.237182
Bleomycin hydrolase	Blmh	1.22441	0.490329	-0.496428
Biliverdin reductase A	Blvra	0.187541	1	0.134625
Flavin reductase (NADPH)	Blvrb	0.939958	0.675697	0.326622
BolA-like protein 2	Bola2	0.00126541	0.999815	0.000626981
3(2),5-bisphosphate nucleotidase 1	Bpnt1	0.913024	0.695989	0.740725
Lys-63-specific deubiquitinase BRCC36	Brcc3	0.0553978	1	0.0288599
Protein BRICK1	Brk1	0.400158	1	0.16692
Basigin	Bsg	0.036892	1	-0.0158714
B box and SPRY domain-containing protein	Bspry	0.0205966	1	-0.0106795
ADP-ribosyl cyclase/cyclic ADP-ribose hydrolase 2	Bst1	2.56781	0.0489846	0.85253
Transcription factor BTF3	Btf3	0.049734	1	-0.0205847
Transcription factor BTF3 homolog 4	Btf3l4	0.0305741	1	-0.0127261
Butyrophilin-like protein 1	Btnl1	0.0303841	1	-0.0164691
Mitotic checkpoint protein BUB3	Bub3	0.0240568	1	-0.0129462
Protein BUD31 homolog	Bud31	0.387958	1	-0.0947688
Basic leucine zipper and W2 domain-containing protein 1	Bzw1	0.125363	1	-0.110244
Basic leucine zipper and W2 domain-containing protein 2	Bzw2	0.0492225	1	-0.0264288
Complement component 1 Q subcomponent-binding protein, mitochondrial	C1qbp	0.17518	1	-0.0396209
Complement C3;Complement C3 beta chain;C3-beta-c;Complement C3 alpha chain;C3a anaphylatoxin;Acylation stimulating protein;Complement C3b alpha chain;Complement C3c alpha chain fragment 1;Complement C3dg fragment;Complement C3g fragment;Complement C3d fragment;Complement C3f fragment;Complement C3c alpha chain fragment 2	C3	0.331533	1	-0.274598
Uncharacterized protein KIAA1211	C530008M17Rik;Kiaa1211	0.244294	1	-0.15469
Carbonic anhydrase 2	Ca2;Car2	0.406592	1	0.185888
Carbonic anhydrase 4	Ca4;Car4	2.49811	0.0557681	-0.769343
Calcium-binding protein 39	Cab39	1.309	0.446354	0.34416
Calcyclin-binding protein	Cacybp	0.116729	1	-0.0395561
	Cald1	0.337194	1	-0.203725
Calmodulin-like protein 3	Calm1;Calml3	0.155878	1	0.0291569
Calmodulin-like protein 4	Calml4	1.16469	0.525143	0.243332
Calreticulin	Calr	0.294005	1	-0.0947986
Calumenin	Calu	0.0195548	1	0.00646698
	Calu	0.0835924	1	-0.0762063
Calcium/calmodulin-dependent protein kinase type II subunit delta	Camk2d	0.408403	1	-0.162946
Cullin-associated NEDD8-dissociated protein 1	Cand1	0.519143	0.952726	-0.434016
Calnexin	Canx	0.396751	1	-0.109736
Adenylyl cyclase-associated protein 1	Cap1	0.102869	1	0.0423769
Macrophage-capping protein	Capg	1.45805	0.350867	-0.773882
Calpain-1 catalytic subunit	Capn1	0.071449	1	0.0625861
Calpain-13	Capn13	1.27912	0.464479	0.533253
Calpain small subunit 1	Capns1	0.0585007	1	0.0276635
Caprin-1	Caprin1	0.519059	0.951604	-0.136571
F-actin-capping protein subunit alpha-1	Capza1	0.364286	1	-0.103323
F-actin-capping protein subunit alpha-2	Capza2	0.422143	0.999357	-0.0924772
	Capzb	0.0341346	1	0.0189193
F-actin-capping protein subunit beta	Capzb	0.375926	1	-0.240377
Calcium-regulated heat stable protein 1	Carhsp1	0.163767	1	0.0373837
Cysteine--tRNA ligase, cytoplasmic	Cars	0.500326	0.953779	-0.205416
Caspase-1;Caspase-1 subunit p20;Caspase-1 subunit p10	Casp1	0.0167077	1	0.00973439
Caspase-3;Caspase-3 subunit p17;Caspase-3 subunit p12	Casp3	1.74591	0.228095	0.697377
Caspase-6;Caspase-6 subunit p18;Caspase-6 subunit p11	Casp6	7.04608	0.0004	1.43074
Caspase-7;Caspase-7 subunit p20;Caspase-7 subunit p11	Casp7	0.821585	0.774964	0.234957
Caspase-8;Caspase-8 subunit p18;Caspase-8 subunit p10	Casp8	0.0129072	1	-0.00590038
Calpastatin	Cast	0.005508	0.997996	0.00178385
Zinc finger protein castor homolog 1	Casz1	0.285664	1	0.0778328
Catalase	Cat	1.26509	0.475636	0.468983
Carbonyl reductase [NADPH] 1	Cbr1	1.31987	0.437778	0.512601
Chromobox protein homolog 1	Cbx1	0.184254	1	-0.0538541
Chromobox protein homolog 3	Cbx3	0.535143	0.943156	-0.159982
Chromobox protein homolog 5	Cbx5	0.181304	1	-0.0831784
Cell division cycle and apoptosis regulator protein 1	Ccar1	0.117701	1	0.0429894
Cell cycle and apoptosis regulator protein 2	Ccar2	0.338075	1	-0.238004
Coiled-coil domain-containing protein 25	Ccdc25	0.107067	1	0.0507496
Coiled-coil domain-containing protein 43	Ccdc43	0.70493	0.857231	0.210489
Coiled-coil domain-containing protein 47	Ccdc47	1.00009	0.641901	0.188004
Coiled-coil domain-containing protein 58	Ccdc58	0.551018	0.938686	0.310918
Coiled-coil domain-containing protein 6	Ccdc6	0.308499	1	0.118521
C-C motif chemokine 25	Ccl25	0.0119216	0.999998	-0.00446117
T-complex protein 1 subunit beta	Cct2	0.191618	1	0.108755
T-complex protein 1 subunit gamma	Cct3	0.0908924	1	-0.040606
T-complex protein 1 subunit delta	Cct4	0.0778564	1	0.0463356
T-complex protein 1 subunit epsilon	Cct5	0.14415	1	0.0821553
T-complex protein 1 subunit zeta	Cct6a	0.0569336	1	0.0423461
T-complex protein 1 subunit eta	Cct7	0.212939	1	0.132467
T-complex protein 1 subunit theta	Cct8	0.00134292	1	-0.0012548
CD151 antigen	Cd151	0.712924	0.851841	-0.331739
CD2-associated protein	Cd2ap	0.232012	1	-0.0794375
ADP-ribosyl cyclase/cyclic ADP-ribose hydrolase 1	Cd38	1.80051	0.210305	-0.499616
Leukocyte surface antigen CD47	Cd47	0.340259	1	-0.162134
CD63 antigen	Cd63	0.120989	1	0.0758271
H-2 class II histocompatibility antigen gamma chain	Cd74	1.74802	0.228736	-0.712698
CD82 antigen	Cd82	0.382012	1	-0.105659
Cytidine deaminase	Cda	7.88659	0	1.35193
Hsp90 co-chaperone Cdc37;Hsp90 co-chaperone Cdc37, N-terminally processed	Cdc37	0.154486	1	0.061684
Cell division control protein 42 homolog	Cdc42	0.0823847	1	-0.0619283
Serine/threonine-protein kinase MRCK beta	Cdc42bpb	0.2929	1	0.144583
Cell division cycle 5-like protein	Cdc5l	0.179035	1	-0.120514
Cadherin-1;E-Cad/CTF1;E-Cad/CTF2;E-Cad/CTF3	Cdh1	0.821832	0.776333	0.190684
Cadherin-17	Cdh17	0.37759	1	0.116122
	Cdhr2	0.388477	1	0.09427
Cadherin-related family member 5	Cdhr5	0.184228	1	0.0439938
Cyclin-dependent kinase 18;Cyclin-dependent kinase 17;Cyclin-dependent-like kinase 5;Cyclin-dependent kinase 1;Cyclin-dependent kinase 4;Cyclin-dependent kinase 6;Cyclin-dependent kinase 2;Cyclin-dependent kinase 9;Cyclin-dependent kinase 15;Cyclin-dependent kinase 14;Cyclin-dependent kinase 16;Cyclin-dependent kinase 12;Cyclin-dependent kinase 13	Cdk18;Cdk17;Cdk1;Cdk4;Cdk15;Cdk14;Cdk5;Cdk6;Cdk2;Cdk9;Cdk16;Cdk12;Cdk13	0.549383	0.938394	0.208637
CDK5 regulatory subunit-associated protein 3	Cdk5rap3	0.00580797	0.997761	0.00315338
Cyclin-dependent kinase inhibitor 1B	Cdkn1b	0.670085	0.888231	-0.16929
Protein CDV3	Cdv3	0.312962	1	-0.0602798
Homeobox protein CDX-2	Cdx2	1.74039	0.230173	-0.457676
Carcinoembryonic antigen-related cell adhesion molecule 1	Ceacam1	1.50317	0.322782	-0.253679
	Ceacam20	1.6654	0.261507	-0.396388
CUGBP Elav-like family member 1	Celf1	0.405775	0.999939	0.209649
Centromere protein V	Cenpv	0.563459	0.942895	0.249179
Carboxylesterase 1C	Ces1c	0.46898	0.970022	-0.29415
Carboxylic ester hydrolase	Ces1f	0.97331	0.656522	-0.70688
Pyrethroid hydrolase Ces2a	Ces2a	0.324415	1	0.21037
Acylcarnitine hydrolase	Ces2c	0.145516	1	0.110052
Pyrethroid hydrolase Ces2e	Ces2e	0.323108	1	0.187909
Cofilin-1	Cfl1	0.0362941	1	-0.0109839
Cofilin-2	Cfl2	0.0594573	1	-0.0447567
Cingulin	Cgn	0.039464	1	-0.0112944
Cell growth regulator with EF hand domain protein 1	Cgref1	0.0372384	1	0.015761
Coiled-coil-helix-coiled-coil-helix domain-containing protein 1	Chchd1	0.172304	1	0.0634854
Coiled-coil-helix-coiled-coil-helix domain-containing protein 2	Chchd2;Zbed5	0.136426	1	0.0453255
MICOS complex subunit Mic19	Chchd3	0.0186589	1	-0.00571465
Mitochondrial intermembrane space import and assembly protein 40	Chchd4	0.806571	0.789203	0.274827
Coiled-coil-helix-coiled-coil-helix domain-containing protein 7	Chchd7	0.25826	1	-0.167382
Chromodomain-helicase-DNA-binding protein 2	Chd2;Chd1	1.22735	0.488356	-1.22554
Chromodomain-helicase-DNA-binding protein 4	Chd4	0.102475	1	-0.0640647
Choline dehydrogenase, mitochondrial	Chdh	0.157753	1	-0.0839957
Chromogranin-A;Pancreastatin;Beta-granin;WE-14;Catestatin;GE-25;Serpinin-RRG;Serpinin;p-Glu serpinin precursor	Chga	0.0221434	1	0.0077647
Choline/ethanolamine kinase	Chkb	1.43752	0.360065	0.3316
Charged multivesicular body protein 1a	Chmp1a	0.501551	0.952232	-0.123245
Charged multivesicular body protein 1b-1;Charged multivesicular body protein 1b-2	Chmp1b1;Chmp1b2	0.188184	1	-0.154897
Charged multivesicular body protein 2a	Chmp2a	0.839144	0.749942	0.234474
Charged multivesicular body protein 2b	Chmp2b	0.604526	0.915225	0.134332
Charged multivesicular body protein 3	Chmp3	0.594366	0.921626	-0.172669
Charged multivesicular body protein 4b	Chmp4b	0.148295	1	-0.0384231
Charged multivesicular body protein 4c	Chmp4c	0.274495	1	0.100885
Charged multivesicular body protein 5	Chmp5	0.166766	1	-0.044084
Charged multivesicular body protein 6	Chmp6	0.320442	1	0.115163
Cysteine and histidine-rich domain-containing protein 1	Chordc1	0.134802	1	0.085192
Calcineurin B homologous protein 1	Chp1	0.490478	0.958034	0.239635
Chromatin target of PRMT1 protein	Chtop	0.0731375	1	0.0419964
Probable cytosolic iron-sulfur protein assembly protein CIAO1	Ciao1	0.145819	1	-0.0560364
Anamorsin	Ciapin1	0.0159111	1	-0.0104726
CDGSH iron-sulfur domain-containing protein 1	Cisd1	0.0342853	1	0.0148881
CDGSH iron-sulfur domain-containing protein 3, mitochondrial	Cisd3	0.0761232	1	0.0388053
Cytoskeleton-associated protein 4	Ckap4	1.14152	0.540854	-0.251763
Creatine kinase B-type	Ckb	1.22367	0.489042	0.33531
Creatine kinase U-type, mitochondrial	Ckmt1	1.37437	0.398437	0.421394
Calcium-activated chloride channel regulator 1	Clca1	0.352313	1	-0.10286
Calcium-activated chloride channel regulator 4A;Calcium-activated chloride channel regulator 4A, 110 kDa form;Calcium-activated chloride channel regulator 4A, 30 kDa form	Clca4a	0.0709721	1	0.0342132
	Clca4b	0.0324892	1	0.0218285
Claudin-3	Cldn3	1.13849	0.540833	-0.47022
Claudin-7;Claudin	Cldn7	1.52605	0.315617	-0.45007
Tetranectin	Clec3b	0.522056	0.951059	-0.150564
Chloride intracellular channel protein 1	Clic1	0.470316	0.972798	0.220723
Chloride intracellular channel protein 5	Clic5	0.394721	1	0.151796
Clathrin interactor 1	Clint1	0.382431	1	0.117217
CAP-Gly domain-containing linker protein 2	Clip2	0.132004	1	-0.0464405
Methylosome subunit pICln	Clns1a	0.264791	1	0.0927567
Colipase	Clps	0.670387	0.889224	-0.382681
ATP-dependent Clp protease ATP-binding subunit clpX-like, mitochondrial	Clpx	0.0115917	0.998944	-0.00387937
Clathrin light chain A	Clta	0.00741363	0.9963	-0.00196922
Clathrin light chain B	Cltb	0.601249	0.917977	-0.11981
Clathrin heavy chain;Clathrin heavy chain 1	Cltc	0.159361	1	-0.0688009
Clusterin;Clusterin beta chain;Clusterin alpha chain	Clu	1.27428	0.465772	-0.551154
Clustered mitochondria protein homolog	Cluh	0.115972	1	-0.0678146
N-acylneuraminate cytidylyltransferase	Cmas	0.545726	0.941573	-0.250093
Carboxymethylenebutenolidase homolog	Cmbl	0.404503	1	0.252406
COX assembly mitochondrial protein homolog	Cmc1	0.463048	0.976886	0.141344
UMP-CMP kinase	Cmpk1	0.207322	1	0.0654198
UMP-CMP kinase 2, mitochondrial	Cmpk2	2.65491	0.0412667	0.811482
Cellular nucleic acid-binding protein	Cnbp	0.201429	1	0.0664418
Cytosolic non-specific dipeptidase	Cndp2	0.445304	0.987695	0.196369
Calponin-1	Cnn1	0.850473	0.755461	-0.5986
Metal transporter CNNM4	Cnnm4	1.14541	0.537368	-0.44679
Protein canopy homolog 2	Cnpy2	0.0546876	1	-0.0195373
Cytochrome c oxidase assembly factor 3 homolog, mitochondrial	Coa3	0.176356	1	0.0713573
Cytochrome c oxidase assembly factor 6 homolog	Coa6	1.13589	0.540458	0.236378
Cytochrome c oxidase assembly factor 7	Coa7	1.37044	0.398352	0.409658
Protein cordon-bleu	Cobl	0.560466	0.934203	0.220678
Conserved oligomeric Golgi complex subunit 1	Cog1	0.105139	1	-0.0322405
Collagen type IV alpha-3-binding protein	Col4a3bp	0.155864	1	-0.0826935
Catechol O-methyltransferase	Comt	0.326758	1	0.268579
Coatomer subunit alpha;Xenin;Proxenin;Coatomer subunit alpha	Copa	0.344247	1	0.156491
Coatomer subunit beta	Copb1	0.236747	1	0.127735
Coatomer subunit beta	Copb2	0.217608	1	0.0958186
Coatomer subunit epsilon	Cope	1.55254	0.308252	0.287664
Coatomer subunit gamma-1	Copg1	0.346473	1	0.239608
Coatomer subunit gamma-2	Copg2	0.0670927	1	-0.044599
COP9 signalosome complex subunit 2	Cops2	0.302569	1	0.133264
COP9 signalosome complex subunit 3	Cops3	0.233362	1	0.126907
COP9 signalosome complex subunit 4	Cops4	0.0294317	1	0.0243337
COP9 signalosome complex subunit 5	Cops5	0.22023	1	-0.136249
Coatomer subunit zeta-1	Copz1	0.513131	0.951902	0.181535
Coronin-1A;Coronin	Coro1a	0.795386	0.794314	-0.38021
Coronin-1B	Coro1b	0.0511527	1	0.0166605
Coronin-1C	Coro1c	0.215241	1	0.0582607
Coronin-2A;Coronin	Coro2a	0.136587	1	-0.0649298
Coronin-7	Coro7	0.134621	1	-0.0839876
Coactosin-like protein	Cotl1	0.456445	0.980642	0.129721
Cytochrome c oxidase copper chaperone	Cox17	0.104078	1	-0.0357521
Cytochrome c oxidase subunit 4 isoform 1, mitochondrial	Cox4i1	0.11537	1	-0.0555041
Cytochrome c oxidase subunit 5A, mitochondrial	Cox5a	0.124581	1	0.0362588
Cytochrome c oxidase subunit 5B, mitochondrial	Cox5b	0.141524	1	0.0375932
Cytochrome c oxidase subunit 6A, mitochondrial;Cytochrome c oxidase subunit 6A1, mitochondrial	Cox6a1	0.763782	0.81237	-0.486761
Cytochrome c oxidase subunit 6B1	Cox6b1	0.1941	1	-0.0767847
Cytochrome c oxidase subunit 6C	Cox6c	0.0931248	1	-0.0573128
Cytochrome c oxidase subunit 7A2, mitochondrial	Cox7a2	0.455049	0.980266	-0.425899
Cytochrome c oxidase subunit 7B, mitochondrial	Cox7b	0.614503	0.908464	-0.327882
Cytochrome c oxidase subunit 7C, mitochondrial	Cox7c	0.0183595	1	0.0102155
Copine-3	Cpne3	0.0415084	1	-0.0189484
Oxygen-dependent coproporphyrinogen-III oxidase, mitochondrial	Cpox	2.30172	0.0840513	0.909609
Serine/threonine-protein phosphatase CPPED1	Cpped1	3.17467	0.0178462	0.802711
Carbamoyl-phosphate synthase [ammonia], mitochondrial	Cps1	0.117441	1	0.0841665
Cleavage and polyadenylation specificity factor subunit 6	Cpsf6	0.301544	1	0.0873299
Carnitine O-palmitoyltransferase 2, mitochondrial	Cpt2	0.0585972	1	0.0603762
Carnitine O-acetyltransferase	Crat	0.981952	0.656	0.416663
Cysteine-rich with EGF-like domain protein 2	Creld2	0.0453793	1	-0.0270753
Cysteine-rich protein 1	Crip1	0.351356	1	0.132491
Adapter molecule crk	Crk	0.0761932	1	0.0204104
	Crk	0.393451	1	-0.145062
Crk-like protein	Crkl	1.0018	0.640698	-0.322163
Rootletin	Crocc	0.121219	1	-0.105269
Peroxisomal carnitine O-octanoyltransferase	Crot	1.61346	0.282449	0.64116
Lambda-crystallin homolog	Cryl1	0.297178	1	0.21055
Citrate synthase, mitochondrial;Citrate synthase	Cs;Csl	0.470146	0.970786	0.220695
Cold shock domain-containing protein E1	Csde1	0.28035	1	0.16693
Exportin-2	Cse1l	0.162794	1	0.322931
Casein kinase I isoform alpha	Csnk1a1	0.709495	0.854324	-0.406375
Casein kinase II subunit alpha	Csnk2a1	0.0118198	0.999816	-0.0076884
Casein kinase II subunit beta	Csnk2b	0.93302	0.676187	0.420636
Cysteine and glycine-rich protein 1	Csrp1	1.17836	0.515184	-0.346995
Cystatin-B	Cstb	0.0410063	1	0.0132262
Cleavage stimulation factor subunit 2	Cstf2	0.0944316	1	-0.0533574
cTAGE family member 5;Melanoma inhibitory activity protein 2	Ctage5;Mia2	0.0944424	1	-0.0445417
C-terminal-binding protein 1	Ctbp1	0.376354	1	-0.219702
Transcriptional repressor CTCF	Ctcf	0.444158	0.988342	-0.228851
Cystathionine gamma-lyase	Cth	0.303532	1	-0.226678
Catenin alpha-1	Ctnna1	0.0332014	1	0.0180423
Catenin alpha-2	Ctnna2	1.54205	0.310184	-0.820738
Catenin beta-1	Ctnnb1	0.0733586	1	0.0412422
	Ctnnd1	0.0153999	1	0.00623864
Catenin delta-1	Ctnnd1	0.0451217	1	-0.0200317
Carboxypeptidase;Lysosomal protective protein;Lysosomal protective protein 32 kDa chain;Lysosomal protective protein 20 kDa chain	Ctsa	0.496984	0.955357	-0.148466
Cathepsin B;Cathepsin B light chain;Cathepsin B heavy chain	Ctsb	0.79118	0.799166	-0.254266
Dipeptidyl peptidase 1;Dipeptidyl peptidase 1 exclusion domain chain;Dipeptidyl peptidase 1 heavy chain;Dipeptidyl peptidase 1 light chain	Ctsc	0.422941	1	-0.158564
Cathepsin D	Ctsd	0.1712	1	-0.152529
Pro-cathepsin H;Cathepsin H mini chain;Cathepsin H;Cathepsin H heavy chain;Cathepsin H light chain	Ctsh	0.299175	1	0.155701
Cathepsin L1;Cathepsin L1 heavy chain;Cathepsin L1 light chain	Ctsl	0.101158	1	-0.0272027
Cathepsin S	Ctss	1.65111	0.262238	-0.597868
Cathepsin Z	Ctsz	0.169936	1	0.0525793
Src substrate cortactin	Cttn	0.177627	1	-0.0403633
Cubilin	Cubn	0.762195	0.810385	-0.286198
Cullin-1	Cul1	0.0902848	1	0.0682905
Spliceosome-associated protein CWC15 homolog	Cwc15	0.739877	0.830352	0.207546
Coxsackievirus and adenovirus receptor homolog	Cxadr	1.4444	0.356043	-0.375648
Cytochrome b5	Cyb5a	1.6005	0.28664	0.388438
Cytochrome b5 type B	Cyb5b	0.11532	1	0.0521452
NADH-cytochrome b5 reductase;NADH-cytochrome b5 reductase 3;NADH-cytochrome b5 reductase 3 membrane-bound form;NADH-cytochrome b5 reductase 3 soluble form	Cyb5r3	0.785531	0.798295	0.634651
Cytochrome c1, heme protein, mitochondrial	Cyc1	0.233314	1	0.128923
Cytochrome c, somatic	Cycs	1.18839	0.514137	0.256931
Cytoplasmic FMR1-interacting protein 1	Cyfip1	1.17916	0.516063	-0.313564
Cytochrome P450 2B10	Cyp2b10;Cyp2b13	4.54557	0.0022	1.4419
	Cyp2c65	3.18998	0.0177895	1.12392
Cytochrome P450 2D26	Cyp2d26	1.86958	0.181699	0.989819
Cytochrome P450 3A11;Cytochrome P450 3A41	Cyp3a11;Cyp3a41a	2.91271	0.0281667	1.09194
Cytochrome P450 3A13	Cyp3a13	1.09156	0.568264	0.705375
Cytochrome P450 4B1	Cyp4b1	0.211601	1	0.112774
Leukotriene-B4 omega-hydroxylase 3	Cyp4f14;Cyp4f15	1.00312	0.64035	0.370794
Cytochrome P450 4V2	Cyp4v2	2.45577	0.0601667	0.709665
Cysteine-rich and transmembrane domain-containing protein 1	Cystm1	1.88249	0.176393	0.404824
ES1 protein homolog, mitochondrial	D10Jhu81e	0.114658	1	-0.0501412
Disabled homolog 1	Dab1	2.81885	0.0312308	0.266661
Dystroglycan;Alpha-dystroglycan;Beta-dystroglycan	Dag1	1.73605	0.231219	0.617
Bifunctional ATP-dependent dihydroxyacetone kinase/FAD-AMP lyase (cyclizing);ATP-dependent dihydroxyacetone kinase;FAD-AMP lyase (cyclizing)	Dak	1.04105	0.60615	0.501154
Death-associated protein kinase 3	Dapk3	0.143359	1	0.0521623
Aspartate--tRNA ligase, cytoplasmic	Dars	0.0605231	1	-0.0359407
DAZ-associated protein 1	Dazap1	0.0492075	1	-0.0195005
Acyl-CoA-binding protein	Dbi	0.937331	0.676357	0.219968
Drebrin-like protein	Dbnl	0.585619	0.926967	-0.125177
Lipoamide acyltransferase component of branched-chain alpha-keto acid dehydrogenase complex, mitochondrial	Dbt	0.728033	0.842547	-0.334064
m7GpppX diphosphatase	Dcps	0.184322	1	-0.125282
Dynactin subunit 1	Dctn1	0.34044	1	0.196383
Dynactin subunit 2	Dctn2	0.101566	1	0.0392303
Dynactin subunit 3	Dctn3	0.0954976	1	0.0547448
Dynactin subunit 4	Dctn4	0.318237	1	0.158025
Dynactin subunit 5	Dctn5	1.16643	0.524574	0.233698
Dynactin subunit 6	Dctn6	0.679448	0.879404	-0.208225
DCN1-like protein 1;DCN1-like protein	Dcun1d1	0.941387	0.677048	0.427159
N(G),N(G)-dimethylarginine dimethylaminohydrolase 1	Ddah1	5.8555	0.000235294	-1.41001
DNA damage-binding protein 1	Ddb1	0.33204	1	0.20304
Aromatic-L-amino-acid decarboxylase	Ddc	2.2799	0.08705	0.922205
Protein DDI1 homolog 2	Ddi2	0.546728	0.940686	0.172783
Dolichyl-diphosphooligosaccharide--protein glycosyltransferase 48 kDa subunit	Ddost	1.0061	0.642057	-0.248691
D-dopachrome decarboxylase	Ddt	0.21154	1	0.128076
ATP-dependent RNA helicase DDX1	Ddx1	0.230696	1	0.14162
Probable ATP-dependent RNA helicase DDX17	Ddx17	0.410218	1	-0.18841
ATP-dependent RNA helicase DDX19A	Ddx19b;Ddx19a	0.0160697	1	-0.00891304
Nucleolar RNA helicase 2	Ddx21	0.71649	0.858149	-0.431463
ATP-dependent RNA helicase DDX39A	Ddx39a	0.141686	1	-0.100752
Spliceosome RNA helicase Ddx39b	Ddx39b	0.174344	1	0.102802
ATP-dependent RNA helicase DDX3X;Putative ATP-dependent RNA helicase Pl10	Ddx3x;D1Pas1	0.0149462	1	0.00771177
Probable ATP-dependent RNA helicase DDX46	Ddx46	0.420407	0.998988	-0.250367
Probable ATP-dependent RNA helicase DDX49	Ddx49	0.433149	0.992753	0.306494
Probable ATP-dependent RNA helicase DDX5	Ddx5	0.0926018	1	0.0464407
Probable ATP-dependent RNA helicase DDX58	Ddx58	0.0486819	1	0.0343854
Probable ATP-dependent RNA helicase DDX6	Ddx6	0.382214	1	0.20916
2,4-dienoyl-CoA reductase, mitochondrial	Decr1	0.0222803	1	0.0260623
Alpha-defensin 22;Alpha-defensin 21	Defa22;Defa21	1.16967	0.522335	-0.38061
Alpha-defensin 24	Defa24	0.239175	1	-0.209622
Alpha-defensin 3;Alpha-defensin 8;Alpha-defensin 10;Alpha-defensin 13;Alpha-defensin 16;Alpha-defensin 2	Defa3;Defa8;Defa10;Defa13;Defa16;Defa2	0.564771	0.944177	-0.24337
Alpha-defensin 5	Defa5;Gm21498;Gm10104;Gm15315;Gm15293	0.641442	0.903661	-0.518448
Alpha-defensin-related sequence 1	Defa-rs1	2.04463	0.130571	-0.755303
Alpha-defensin 20	Defcr20;Defa20	1.77578	0.219107	-0.662399
Protein DEK	Dek	0.389874	1	-0.180253
Deoxyribose-phosphate aldolase	Dera	0.0248436	1	0.0250354
Desmin	Des	1.06795	0.585131	-0.450384
Non-syndromic hearing impairment protein 5 homolog	Dfna5	2.60658	0.0448387	-1.14459
Diacylglycerol O-acyltransferase 1	Dgat1	0.78718	0.796832	0.42356
Dihydrofolate reductase	Dhfr	1.29837	0.44586	0.48855
Dehydrogenase/reductase SDR family member 1	Dhrs1	1.99549	0.142214	1.03044
Dehydrogenase/reductase SDR family member 11	Dhrs11	0.559971	0.933949	0.281057
Dehydrogenase/reductase SDR family member 4	Dhrs4	0.534014	0.94313	0.327601
Pre-mRNA-splicing factor ATP-dependent RNA helicase DHX15	Dhx15	0.179007	1	-0.103268
ATP-dependent RNA helicase A	Dhx9	0.280958	1	-0.145453
Protein diaphanous homolog 1	Diap1;Diaph1	0.740171	0.831485	-0.371781
H/ACA ribonucleoprotein complex subunit 4	Dkc1	0.164855	1	-0.0981072
Dihydrolipoyllysine-residue acetyltransferase component of pyruvate dehydrogenase complex, mitochondrial	Dlat	0.272195	1	0.167616
Dihydrolipoyl dehydrogenase, mitochondrial	Dld	0.149202	1	0.077347
Disks large homolog 1	Dlg1	0.116214	1	-0.072274
Disks large homolog 3	Dlg3	0.662917	0.885781	0.350426
Dihydrolipoyllysine-residue succinyltransferase component of 2-oxoglutarate dehydrogenase complex, mitochondrial	Dlst	0.291893	1	0.108898
Deleted in malignant brain tumors 1 protein	Dmbt1	0.170706	1	0.0611553
DnaJ homolog subfamily A member 1	Dnaja1	0.328837	1	0.211296
DnaJ homolog subfamily A member 2	Dnaja2	0.0314511	1	-0.0135629
DnaJ homolog subfamily B member 11	Dnajb11	0.0839346	1	-0.0585609
DnaJ homolog subfamily B member 12	Dnajb12	0.478953	0.968279	-0.18615
DnaJ homolog subfamily B member 6	Dnajb6	0.433947	0.993026	-0.148255
	Dnajc13	0.129415	1	-0.0923247
DnaJ homolog subfamily C member 3	Dnajc3	0.214439	1	-0.11472
DnaJ homolog subfamily C member 5	Dnajc5	0.424832	0.998936	-0.170506
DnaJ homolog subfamily C member 7	Dnajc7	0.0939371	1	0.0762542
DnaJ homolog subfamily C member 8	Dnajc8	0.104234	1	0.0777681
Dynamin-1-like protein	Dnm1l	0.555689	0.933658	0.286806
Dynamin-2	Dnm2	0.16893	1	0.106676
Dynamin-3	Dnm3	0.721441	0.850742	-0.3322
Aspartyl aminopeptidase	Dnpep	0.612861	0.907815	0.372427
Dipeptidase 1	Dpep1	0.737583	0.831645	-0.184513
Dolichol-phosphate mannosyltransferase subunit 1	Dpm1	0.0498132	1	-0.026023
Dipeptidyl peptidase 3	Dpp3	0.4561	0.980136	-0.208663
Dipeptidyl peptidase 4;Dipeptidyl peptidase 4 membrane form;Dipeptidyl peptidase 4 soluble form	Dpp4	1.03044	0.612474	0.19915
Dihydropyrimidine dehydrogenase [NADP(+)]	Dpyd	0.484112	0.964465	0.372769
Dihydropyrimidinase-related protein 2	Dpysl2	0.0759923	1	-0.0251542
Desmocollin-2	Dsc2	0.668441	0.888386	0.292041
Desmoglein-2	Dsg2	0.0270624	1	0.0114832
Desmoplakin	Dsp	0.20884	1	-0.0942863
Destrin	Dstn	0.277635	1	0.0759072
E3 ubiquitin-protein ligase DTX3L	Dtx3l	0.0174352	1	0.00772029
	Duox2	1.71724	0.23697	-0.711026
Dual oxidase maturation factor 2	Duoxa2	0.702484	0.855868	-0.325269
Cytoplasmic dynein 1 heavy chain 1	Dync1h1	0.0512833	1	0.0339134
Cytoplasmic dynein 1 intermediate chain 2	Dync1i2	0.137051	1	0.0765404
Cytoplasmic dynein 1 light intermediate chain 1	Dync1li1	0.561296	0.936468	0.176254
Cytoplasmic dynein 1 light intermediate chain 2	Dync1li2	0.0240734	1	-0.00985563
Dynein light chain 2, cytoplasmic	Dynll2	0.507825	0.947414	0.173133
Dynein light chain roadblock-type 1	Dynlrb1	0.31904	1	0.075052
Probable rRNA-processing protein EBP2	Ebna1bp2	0.426276	0.997674	-0.163421
3-beta-hydroxysteroid-Delta(8),Delta(7)-isomerase	Ebp	0.613022	0.909045	-0.289502
Delta(3,5)-Delta(2,4)-dienoyl-CoA isomerase, mitochondrial	Ech1	0.707484	0.855134	0.162834
Enoyl-CoA hydratase, mitochondrial	Echs1	0.0626318	1	0.0553713
Enoyl-CoA delta isomerase 1, mitochondrial	Eci1	0.14807	1	-0.170067
Proteasome-associated protein ECM29 homolog	Ecm29;AI314180	0.252235	1	0.111626
Endothelial differentiation-related factor 1	Edf1	0.15584	1	-0.127701
Early endosome antigen 1	Eea1	0.0441128	1	0.0230813
Elongation factor 1-alpha 1	Eef1a1	0.0320225	1	0.0103307
Elongation factor 1-beta	Eef1b;Eef1b2	0.18475	1	-0.0539759
	Eef1d	0.0201445	1	-0.00734717
Elongation factor 1-delta	Eef1d	0.0747077	1	0.0237807
Elongation factor 1-gamma	Eef1g	0.150942	1	-0.0695475
Elongation factor 2	Eef2	0.0671275	1	-0.0393922
Selenocysteine-specific elongation factor	Eefsec	0.561055	0.93417	-0.149568
EF-hand domain-containing protein D2	Efhd2	0.0530716	1	-0.016011
Ephrin-B1	Efnb1	1.23189	0.485004	0.52471
Ephrin-B2	Efnb2	0.306122	1	0.1684
	Eftud2	0.50943	0.948985	-0.306563
EH domain-containing protein 1	Ehd1	0.0897613	1	0.062378
Peroxisomal bifunctional enzyme;Enoyl-CoA hydratase/3,2-trans-enoyl-CoA isomerase;3-hydroxyacyl-CoA dehydrogenase	Ehhadh	0.513898	0.951495	0.353469
Eukaryotic translation initiation factor 1;Eukaryotic translation initiation factor 1b	Eif1;Eif1b	0.361905	1	-0.112908
Eukaryotic translation initiation factor 1A	Eif1a;Gm5662;Gm8300;Gm2016;Gm2035;Gm5039	0.0927125	1	-0.0335628
Eukaryotic translation initiation factor 1A, X-chromosomal	Eif1ax	0.455262	0.98097	0.194953
Eukaryotic translation initiation factor 2A;Eukaryotic translation initiation factor 2A, N-terminally processed	Eif2a	0.109162	1	-0.0446286
Interferon-induced, double-stranded RNA-activated protein kinase	Eif2ak2	0.163646	1	-0.0832463
Translation initiation factor eIF-2B subunit alpha	Eif2b1	0.0594455	1	-0.0270557
Eukaryotic translation initiation factor 2 subunit 1	Eif2s1	0.259024	1	0.133639
Eukaryotic translation initiation factor 2 subunit 2	Eif2s2	0.191649	1	-0.059642
Eukaryotic translation initiation factor 2 subunit 3, X-linked	Eif2s3x	0.00889888	0.997958	-0.00571895
Eukaryotic translation initiation factor 2 subunit 3, Y-linked	Eif2s3y	0.0517705	1	0.0278801
Eukaryotic translation initiation factor 3 subunit A	Eif3a	0.111409	1	-0.0503719
Eukaryotic translation initiation factor 3 subunit B	Eif3b	0.190556	1	0.0693055
Eukaryotic translation initiation factor 3 subunit C	Eif3c	0.146821	1	0.0867634
Eukaryotic translation initiation factor 3 subunit D	Eif3d	0.198694	1	-0.086432
Eukaryotic translation initiation factor 3 subunit E	Eif3e	0.614735	0.909442	-0.267035
Eukaryotic translation initiation factor 3 subunit F	Eif3f	0.341687	1	-0.216699
Eukaryotic translation initiation factor 3 subunit G	Eif3g	0.0107591	0.999484	-0.00345039
Eukaryotic translation initiation factor 3 subunit H	Eif3h	0.121055	1	0.053386
Eukaryotic translation initiation factor 3 subunit I	Eif3i	0.0383332	1	-0.0178251
Eukaryotic translation initiation factor 3 subunit J-A;Eukaryotic translation initiation factor 3 subunit J-B	Eif3j1;Eif3j2	0.0645598	1	0.0238527
Eukaryotic translation initiation factor 3 subunit K	Eif3k	0.230787	1	-0.177487
Eukaryotic translation initiation factor 3 subunit L	Eif3l	0.532434	0.943696	-0.351616
Eukaryotic translation initiation factor 3 subunit M	Eif3m	0.300338	1	-0.204847
Eukaryotic initiation factor 4A-I	Eif4a1	0.207442	1	0.0748547
Eukaryotic initiation factor 4A-II;Eukaryotic initiation factor 4A-II, N-terminally processed	Eif4a2	0.34454	1	0.10678
Eukaryotic initiation factor 4A-III;Eukaryotic initiation factor 4A-III, N-terminally processed	Eif4a3;Gm8994	0.202995	1	-0.157923
Eukaryotic translation initiation factor 4B	Eif4b	0.0942076	1	0.0243545
Eukaryotic translation initiation factor 4E	Eif4e	0.00880735	0.997699	-0.00505084
Eukaryotic translation initiation factor 4E-binding protein 2	Eif4ebp2	0.153711	1	0.0449983
Eukaryotic translation initiation factor 4 gamma 1	Eif4g1	0.187993	1	0.10929
Eukaryotic translation initiation factor 4 gamma 2	Eif4g2	0.0875498	1	0.0602423
Eukaryotic translation initiation factor 4H	Eif4h	0.463909	0.977228	0.108338
Eukaryotic translation initiation factor 5	Eif5	0.46215	0.975387	0.140583
Eukaryotic translation initiation factor 5A;Eukaryotic translation initiation factor 5A-1;Eukaryotic translation initiation factor 5A-2	Eif5a;Eif5a2	0.0354434	1	-0.0118281
Eukaryotic translation initiation factor 5B	Eif5b	0.0425999	1	0.0154893
Eukaryotic translation initiation factor 6	Eif6	0.752323	0.826945	0.270985
ELAV-like protein 1	Elavl1	0.149152	1	-0.0547721
Elongation of very long chain fatty acids protein;Elongation of very long chain fatty acids protein 1	Elovl1	0.736824	0.831621	-0.185961
ER membrane protein complex subunit 2	Emc2	0.05907	1	0.029395
ER membrane protein complex subunit 8	Emc8	0.647817	0.901846	-0.170927
Echinoderm microtubule-associated protein-like 2	Eml2	0.844231	0.747107	-0.236527
Echinoderm microtubule-associated protein-like 4	Eml4	0.371183	1	-0.0880925
Endonuclease G, mitochondrial	Endog	0.596304	0.926158	0.289238
Alpha-enolase	Eno1	0.392343	1	0.133957
Beta-enolase	Eno3	0.449698	0.984389	0.250301
Enolase-phosphatase E1	Enoph1	0.481888	0.966191	0.19659
Glutamyl aminopeptidase	Enpep	0.146944	1	-0.04908
Ectonucleotide pyrophosphatase/phosphodiesterase family member 3;Alkaline phosphodiesterase I;Nucleotide pyrophosphatase	Enpp3	6.21554	0.000266667	1.52447
	Enpp7	8.49291	0	1.84784
Ectonucleoside triphosphate diphosphohydrolase 5	Entpd5	0.203448	1	-0.17419
Transcription and mRNA export factor ENY2	Eny2	0.25079	1	0.14461
Protein 4.1	Epb4.1;Epb41	0.510317	0.949579	-0.152582
Band 4.1-like protein 1	Epb4.1l1;Epb41l1	1.10161	0.558126	-0.386076
Band 4.1-like protein 2	Epb4.1l2;Epb41l2	0.477954	0.967889	-0.257035
Band 4.1-like protein 3;Band 4.1-like protein 3, N-terminally processed	Epb4.1l3;Epb41l3	1.93878	0.156222	0.628939
Band 4.1-like protein 4B	Epb41l4b;Epb4.1l4b	0.0683412	1	-0.0297863
Epithelial cell adhesion molecule	Epcam	0.833346	0.75905	-0.258396
Bifunctional epoxide hydrolase 2;Cytosolic epoxide hydrolase 2;Lipid-phosphate phosphatase	Ephx2	4.73101	0.00111111	1.63672
Epsin-1	Epn1	0.144791	1	-0.0691718
Epiplakin	Eppk1	0.21655	1	-0.0801072
Bifunctional glutamate/proline--tRNA ligase;Glutamate--tRNA ligase;Proline--tRNA ligase	Eprs	0.0875089	1	0.0472366
Epidermal growth factor receptor substrate 15	Eps15	0.113752	1	0.0544591
Epidermal growth factor receptor substrate 15-like 1	Eps15l1	0.703613	0.858387	-0.235609
Epidermal growth factor receptor kinase substrate 8	Eps8	0.700526	0.858485	0.180449
Epidermal growth factor receptor kinase substrate 8-like protein 2	Eps8l2	0.406419	0.999469	0.129216
Epidermal growth factor receptor kinase substrate 8-like protein 3	Eps8l3	1.08291	0.577103	0.189885
Endoplasmic reticulum aminopeptidase 1	Erap1	0.101249	1	-0.0855504
Protein LAP2	Erbb2ip	1.23892	0.483983	-0.482621
Enhancer of rudimentary homolog	Erh	0.200983	1	-0.0460407
Erlin-2	Erlin2	0.00928836	0.998872	0.00537711
Endoplasmic reticulum resident protein 29	Erp29	0.2765	1	-0.0978076
Endoplasmic reticulum resident protein 44	Erp44	0.263566	1	0.0901804
S-formylglutathione hydrolase	Esd	0.0427556	1	0.0228371
	Espn	0.93952	0.674559	0.205148
Eukaryotic peptide chain release factor subunit 1	Etf1	0.204385	1	0.0987756
Electron transfer flavoprotein subunit alpha, mitochondrial	Etfa	0.14732	1	0.0771878
Electron transfer flavoprotein subunit beta	Etfb	0.156024	1	0.0685804
Electron transfer flavoprotein-ubiquinone oxidoreductase, mitochondrial	Etfdh	0.0842234	1	0.0781607
Persulfide dioxygenase ETHE1, mitochondrial	Ethe1	2.57329	0.048625	-0.724887
Sickle tail protein	Etl4;Skt	0.0264623	1	0.0140349
RNA-binding protein EWS	Ewsr1	0.0501978	1	-0.0159743
Exocyst complex component 3-like protein 4	Exoc3l4	0.400104	1	0.173439
Ezrin	Ezr	0.361654	1	0.12331
Junctional adhesion molecule A	F11r	0.0506133	1	-0.0181916
Fatty acid-binding protein, liver	Fabp1	6.23162	0.000285714	2.73292
Fatty acid-binding protein, intestinal	Fabp2	3.55872	0.00722581	0.575134
Fatty acid-binding protein, epidermal	Fabp5	0.0899685	1	-0.0502856
Gastrotropin	Fabp6	6.62949	0.000333333	-2.68298
Acylpyruvase FAHD1, mitochondrial	Fahd1	0.935374	0.674287	0.324703
Protein FAM107B	Fam107b	0.368071	1	-0.122483
Protein FAM114A2	Fam114a2	0.131305	1	-0.0590878
Constitutive coactivator of PPAR-gamma-like protein 1	FAM120A	0.259142	1	-0.165132
Protein FAM136A	Fam136a	0.661243	0.887964	0.281973
Protein FAM151A	Fam151a	2.2448	0.091619	0.58825
Protein FAM162A	Fam162a	1.00557	0.640704	-0.411484
BRISC complex subunit Abro1	Fam175b	0.175994	1	0.0665221
Protein FAM208B	Fam208b	1.10355	0.561117	0.638693
Redox-regulatory protein FAM213A	Fam213a	1.15551	0.527879	0.540449
Prostamide/prostaglandin F synthase	Fam213b	0.617238	0.91139	0.349664
Protein FAM3B	Fam3b	0.265221	1	-0.18226
Protein FAM3C	Fam3c	0.88809	0.715377	0.361193
Protein FAM83H	Fam83h	0.406977	1	0.154028
Protein FAM98B	Fam98b	0.0581897	1	-0.0328644
	Fam98c	0.181267	1	0.0967637
Phenylalanine--tRNA ligase alpha subunit	Farsa	0.182197	1	-0.120171
Phenylalanine--tRNA ligase beta subunit	Farsb	0.51738	0.950197	-0.336447
Fatty acid synthase;[Acyl-carrier-protein] S-acetyltransferase;[Acyl-carrier-protein] S-malonyltransferase;3-oxoacyl-[acyl-carrier-protein] synthase;3-oxoacyl-[acyl-carrier-protein] reductase;3-hydroxyacyl-[acyl-carrier-protein] dehydratase;Enoyl-[acyl-carrier-protein] reductase;Oleoyl-[acyl-carrier-protein] hydrolase	Fasn	1.05363	0.592947	-0.361201
40S ribosomal protein S30	Fau	0.00805371	0.995772	-0.00293207
rRNA 2-O-methyltransferase fibrillarin	Fbl	0.407854	1	-0.201439
Filamin-binding LIM protein 1	Fblim1	0.449591	0.983482	0.138273
Fructose-1,6-bisphosphatase 1	Fbp1	0.484855	0.965226	0.24455
Fructose-1,6-bisphosphatase isozyme 2	Fbp2	0.751358	0.827329	0.283789
	Fcgbp	1.18312	0.519168	0.229603
Farnesyl pyrophosphate synthase	Fdps	1.0048	0.64	-0.403224
Flap endonuclease 1	Fen1	0.415832	1	0.241442
Fetuin-B	Fetub	0.536481	0.944017	-0.178594
Fibrinogen alpha chain;Fibrinopeptide A;Fibrinogen alpha chain	Fga	0.829991	0.763675	-0.381836
Fibrinogen gamma chain	Fgg	0.422798	0.998982	-0.194147
Fumarate hydratase, mitochondrial	Fh	0.037826	1	0.0376534
Four and a half LIM domains protein 1	Fhl1	0.471806	0.972941	-0.301563
Four and a half LIM domains protein 2	Fhl2	0.690697	0.869443	0.219621
Mitochondrial fission 1 protein	Fis1	0.650842	0.896624	0.262906
Peptidyl-prolyl cis-trans isomerase FKBP1A;Peptidyl-prolyl cis-trans isomerase	Fkbp1a	0.219229	1	0.0517359
Peptidyl-prolyl cis-trans isomerase FKBP2	Fkbp2	0.315004	1	-0.113471
Peptidyl-prolyl cis-trans isomerase FKBP3	Fkbp3	0.626872	0.901671	0.317297
Peptidyl-prolyl cis-trans isomerase FKBP4;Peptidyl-prolyl cis-trans isomerase FKBP4, N-terminally processed;Peptidyl-prolyl cis-trans isomerase	Fkbp4	0.0758772	1	-0.0273607
Peptidyl-prolyl cis-trans isomerase FKBP5;Peptidyl-prolyl cis-trans isomerase FKBP5, N-terminally processed;Peptidyl-prolyl cis-trans isomerase	Fkbp5	0.561707	0.938214	-0.305565
Peptidyl-prolyl cis-trans isomerase FKBP8	Fkbp8	0.585849	0.927798	-0.301289
Protein flightless-1 homolog	Flii	0.0857281	1	-0.0497271
Filamin-A	Flna	1.50184	0.322034	-0.833868
Filamin-B	Flnb	0.0290817	1	-0.0120575
Dimethylaniline monooxygenase [N-oxide-forming] 5	Fmo5	1.54264	0.311531	0.716987
Fragile X mental retardation protein 1 homolog	Fmr1	0.995303	0.646432	-0.29336
Formin-binding protein 1-like	Fnbp1l	0.330001	1	-0.0915846
Tyrosine-protein kinase FRK	Frk	0.0149348	1	-0.00620168
Ferritin heavy chain;Ferritin heavy chain, N-terminally processed	Fth1	0.033054	1	-0.0297797
Far upstream element-binding protein 1	Fubp1	0.0134052	1	0.00489384
	Fubp3	0.742384	0.830275	0.257434
Tissue alpha-L-fucosidase	Fuca1	0.164429	1	-0.0925192
Fucose mutarotase	Fuom	0.0493129	1	0.0206904
RNA-binding protein FUS	Fus	0.76475	0.812164	-0.259676
Frataxin, mitochondrial;Frataxin intermediate form;Frataxin mature form	Fxn	0.313614	1	0.132416
Fragile X mental retardation syndrome-related protein 1	Fxr1	0.17023	1	-0.0757229
Ras GTPase-activating protein-binding protein 1	G3bp1	0.0649043	1	-0.0248555
Ras GTPase-activating protein-binding protein 2	G3bp2	0.641535	0.905067	-0.224124
Glucose-6-phosphate 1-dehydrogenase X;Glucose-6-phosphate 1-dehydrogenase	G6pdx	0.0382285	1	0.0206199
Gamma-aminobutyric acid receptor-associated protein-like 2	Gabarapl2	0.187379	1	0.111955
Growth arrest and DNA damage-inducible proteins-interacting protein 1	Gadd45gip1	0.428518	0.998178	0.169207
Cyclin-G-associated kinase	Gak	0.165772	1	-0.119783
UDP-glucose 4-epimerase	Gale	0.23476	1	-0.117856
Aldose 1-epimerase	Galm	1.30575	0.447886	0.366252
N-acetylgalactosaminyltransferase 7	Galnt7	0.921116	0.687098	-0.3
Neutral alpha-glucosidase AB	Ganab	0.01885	1	0.0153582
Glyceraldehyde-3-phosphate dehydrogenase	Gapdh;Gm3839	0.0540782	1	0.0244926
H/ACA ribonucleoprotein complex subunit 1	Gar1	0.0723009	1	-0.029398
Glycine--tRNA ligase	Gars	0.226199	1	-0.112357
Trifunctional purine biosynthetic protein adenosine-3;Phosphoribosylamine--glycine ligase;Phosphoribosylformylglycinamidine cyclo-ligase;Phosphoribosylglycinamide formyltransferase	Gart	0.343018	1	-0.225013
Transcriptional repressor p66 alpha	Gatad2a	0.200894	1	0.092954
	Gbf1	0.846126	0.747298	-0.32385
Vitamin D-binding protein	Gc	0.891266	0.7192	-0.461326
2-amino-3-ketobutyrate coenzyme A ligase, mitochondrial	Gcat	0.548453	0.938102	0.248947
GRIP and coiled-coil domain-containing protein 2	Gcc2	0.563193	0.942109	-0.167061
Glucagon;Glicentin;Glicentin-related polypeptide;Oxyntomodulin;Glucagon;Glucagon-like peptide 1;Glucagon-like peptide 1(7-37);Glucagon-like peptide 1(7-36);Glucagon-like peptide 2	Gcg	1.17967	0.51736	-0.3397
Glutamate--cysteine ligase catalytic subunit	Gclc	0.0516576	1	0.0276482
Glutamate--cysteine ligase regulatory subunit	Gclm	1.9178	0.163523	0.721087
	Gcn1l1	0.691212	0.869962	-0.288126
Guanine deaminase	Gda	1.25901	0.473875	0.492758
Rab GDP dissociation inhibitor alpha	Gdi1	0.0136089	1	0.0057686
Rab GDP dissociation inhibitor beta	Gdi2	0.185911	1	0.0666564
Glycerophosphodiester phosphodiesterase domain-containing protein 1	Gdpd1	0.416005	1	-0.238178
Elongation factor G, mitochondrial	Gfm1	0.232331	1	-0.134167
Glutamine--fructose-6-phosphate aminotransferase [isomerizing] 1	Gfpt1	0.678852	0.877383	-0.204069
ADP-ribosylation factor-binding protein GGA1	Gga1	0.185077	1	0.109108
Gamma-glutamylaminecyclotransferase	Ggact	3.92872	0.00369231	0.710259
Gamma-glutamyltranspeptidase 1;Gamma-glutamyltranspeptidase 1 heavy chain;Gamma-glutamyltranspeptidase 1 light chain	Ggt1	1.53969	0.310098	0.502691
PERQ amino acid-rich with GYF domain-containing protein 2	Gigyf2	0.492407	0.954837	-0.151399
GTPase IMAP family member 4	Gimap4	0.762579	0.812876	-0.405369
Gastric inhibitory polypeptide	Gip	3.59912	0.00653333	0.702163
PDZ domain-containing protein GIPC2	Gipc2	0.338779	1	0.120516
Beta-galactosidase	Glb1	0.168725	1	-0.0965815
Golgi apparatus protein 1	Glg1	1.05003	0.596616	-0.361741
Golgi-associated plant pathogenesis-related protein 1	Glipr2	2.22917	0.0944	-0.305687
Lactoylglutathione lyase	Glo1	0.871737	0.734097	0.465736
Glyoxalase domain-containing protein 4	Glod4	0.217109	1	0.167273
Glyoxalase domain-containing protein 5	Glod5	1.59994	0.285086	0.416362
Glutaredoxin-1	Glrx	1.07754	0.576925	0.199983
Glutaredoxin-3	Glrx3	0.261727	1	0.114193
Glutaredoxin-related protein 5, mitochondrial	Glrx5	0.486874	0.963918	0.223796
Glutaminase kidney isoform, mitochondrial	Gls	0.0920674	1	-0.0841729
Glycolipid transfer protein	Gltp	0.255108	1	-0.250277
Glutamate dehydrogenase 1, mitochondrial	Glud1	0.854346	0.753729	0.339886
Histone deacetylase;Histone deacetylase 1	Gm10093;Hdac1	0.30664	1	-0.245374
	Gm1123	0.612025	0.906776	0.143509
	Gm14851	1.00889	0.641625	-0.250006
	Gm15284	0.448213	0.984297	-0.257772
	Gm15800	0.0879922	1	-0.0533561
Non-histone chromosomal protein HMG-17	Gm16494;Hmgn2;Gm6594	0.414789	1	-0.0885017
60S ribosomal protein L29	Gm17669;Rpl29;Gm3550	0.190194	1	-0.0989696
Nucleoside diphosphate kinase	Gm20390	0.313624	1	0.100045
	Gm20425	0.497091	0.956356	-0.161273
	Gm20441;Gstt3	0.0182122	1	-0.0129616
Synaptojanin-2-binding protein	Gm20498;Synj2bp	0.621755	0.90923	0.29477
	Gm7849	0.266699	1	-0.191669
	Gm9242;Gm6793	0.119661	1	-0.0409946
Proteasomal ubiquitin receptor ADRM1	Gm9774;Adrm1	0.198153	1	0.0818507
GDP-mannose 4,6 dehydratase	Gmds	0.337359	1	-0.114311
Glia maturation factor beta	Gmfb	0.0421874	1	0.0138365
Mannose-1-phosphate guanyltransferase alpha	Gmppa	0.136439	1	0.0928842
Mannose-1-phosphate guanyltransferase beta	Gmppb	0.0717269	1	0.0461953
GMP synthase [glutamine-hydrolyzing]	Gmps	0.435428	0.994122	-0.2039
Guanine nucleotide-binding protein subunit alpha-11	Gna11	0.516325	0.951438	0.122514
Guanine nucleotide-binding protein subunit alpha-13	Gna13	0.167074	1	0.0658727
Guanine nucleotide-binding protein G(i) subunit alpha-2	Gnai2	0.571903	0.93656	-0.256048
Guanine nucleotide-binding protein G(k) subunit alpha	Gnai3	1.43495	0.360108	-0.43728
Guanine nucleotide-binding protein G(I)/G(S)/G(T) subunit beta-1	Gnb1	0.125323	1	0.0395845
Guanine nucleotide-binding protein G(I)/G(S)/G(T) subunit beta-2	Gnb2	0.286854	1	-0.14946
Guanine nucleotide-binding protein subunit beta-2-like 1;Guanine nucleotide-binding protein subunit beta-2-like 1, N-terminally processed	Gnb2l1	0.304893	1	-0.113428
Guanine nucleotide-binding protein G(I)/G(S)/G(O) subunit gamma-12	Gng12	0.343931	1	0.0999122
Glucosamine-6-phosphate isomerase 1	Gnpda1	4.36264	0.00254545	0.773357
Glucosamine 6-phosphate N-acetyltransferase	Gnpnat1	0.847728	0.745888	-0.391794
N-acetylglucosamine-6-sulfatase	Gns	0.0748032	1	0.032608
Golgin subfamily A member 1	Golga1	0.200724	1	-0.152286
Golgin subfamily A member 2	Golga2	0.219064	1	-0.0974187
Golgin subfamily A member 4	Golga4	1.72857	0.233138	0.313125
	Golgb1	1.01459	0.636166	-0.367275
Golgi membrane protein 1	Golm1	1.54381	0.312273	-0.397109
Golgi reassembly-stacking protein 2	Gorasp2	0.101928	1	0.0597818
Golgi SNAP receptor complex member 2	Gosr2	0.105276	1	-0.0603679
Aspartate aminotransferase, cytoplasmic	Got1	0.575009	0.932426	0.1373
Aspartate aminotransferase, mitochondrial	Got2	0.128627	1	-0.154936
Cell surface A33 antigen	Gpa33	0.937163	0.674767	-0.167544
Glycerol-3-phosphate dehydrogenase [NAD(+)];Glycerol-3-phosphate dehydrogenase [NAD(+)], cytoplasmic	Gpd1	0.522246	0.953276	0.260626
Glycerol-3-phosphate dehydrogenase 1-like protein	Gpd1l	0.110114	1	0.0975103
Glycerol-3-phosphate dehydrogenase, mitochondrial;Glycerol-3-phosphate dehydrogenase	Gpd2	0.241999	1	0.159717
Gephyrin;Molybdopterin adenylyltransferase;Molybdopterin molybdenumtransferase	Gphn	0.187918	1	0.10994
Glucose-6-phosphate isomerase	Gpi	0.0483967	1	0.0418808
Probable G-protein coupled receptor 128	Gpr128	0.0174965	1	0.0067938
Alanine aminotransferase 1	Gpt	1.00779	0.641241	0.489391
Glutathione peroxidase 1;Glutathione peroxidase	Gpx1	1.511	0.317503	0.485215
Glutathione peroxidase 2	Gpx2	0.232073	1	0.0440122
Phospholipid hydroperoxide glutathione peroxidase, mitochondrial	Gpx4	3.1514	0.0185	0.532
Growth factor receptor-bound protein 2	Grb2	0.440005	0.993562	-0.23938
Granulins;Acrogranin;Granulin-1;Granulin-2;Granulin-3;Granulin-4;Granulin-5;Granulin-6;Granulin-7	Grn	2.16632	0.104311	-0.400701
GrpE protein homolog 1, mitochondrial	Grpel1	0.370717	1	-0.134043
Gasdermin-C2	Gsdmc2	1.66183	0.25827	-0.538727
Gasdermin-D	Gsdmdc1	0.986377	0.656368	0.424244
Glycogen synthase kinase-3 alpha	Gsk3a	0.0478794	1	-0.012704
	Gsn	1.30208	0.445915	-0.560019
Gelsolin	Gsn	0.767521	0.813252	-0.172908
Eukaryotic peptide chain release factor GTP-binding subunit ERF3A	Gspt1	0.100584	1	0.0577223
Glutathione reductase, mitochondrial	Gsr	0.00932113	0.999248	-0.00351703
Glutathione synthetase	Gss	0.0153701	1	0.0133994
Glutathione S-transferase;Glutathione S-transferase A1;Glutathione S-transferase A1, N-terminally processed;Glutathione S-transferase A2	Gsta1;Gm10639;Gsta2	1.45655	0.350365	0.831254
Glutathione S-transferase A4	Gsta4	0.462955	0.974724	0.425675
Glutathione S-transferase Mu 1	Gstm1	0.963132	0.658145	0.470667
Glutathione S-transferase Mu 3	Gstm3	4.31052	0.00243478	1.55209
Glutathione S-transferase omega-1	Gsto1	0.959084	0.659483	0.210611
Glutathione S-transferase P 1;Glutathione S-transferase P 2	Gstp1;Gstp2	0.652604	0.896137	0.350721
Maleylacetoacetate isomerase	Gstz1	0.235259	1	0.143956
Transcription initiation factor IIB	Gtf2b	0.755196	0.822789	0.242384
General transcription factor IIF subunit 1	Gtf2f1	0.24434	1	0.092939
General transcription factor IIF subunit 2	Gtf2f2	0.29697	1	-0.1419
GTP-binding protein 1	Gtpbp1	0.300512	1	-0.0950108
Guanylin	Guca2a	0.163793	1	0.138105
Guanylate cyclase activator 2B;Uroguanylin	Guca2b	0.638619	0.900398	0.260902
Heat-stable enterotoxin receptor	Gucy2c	0.893944	0.716	0.375851
	Guk1	0.472818	0.971779	0.111515
Guanylate kinase	Guk1	0.801074	0.79894	0.2501
Interferon-induced very large GTPase 1	Gvin1	1.86513	0.180904	0.678649
Glycerol kinase	Gyk;Gk	0.824865	0.771971	0.428192
Granzyme A	Gzma	0.342901	1	-0.188615
Granzyme B(G,H)	Gzmb	0.851508	0.75547	-0.471277
Histone H1.0;Histone H1.0, N-terminally processed	H1f0	0.145966	1	0.0487121
H-2 class II histocompatibility antigen, A-U alpha chain;H-2 class II histocompatibility antigen, A-B alpha chain;Beta-2-microglobulin	H2-Aa	1.06919	0.585297	-0.429878
H-2 class II histocompatibility antigen, A beta chain	H2-Ab1	1.05835	0.587842	-0.293032
Histone H2A.V;Histone H2A.Z;Histone H2A	H2afv;H2afz	0.0241665	1	-0.0114239
Histone H2AX	H2afx	0.125076	1	-0.130511
Core histone macro-H2A.1	H2afy	0.367333	1	-0.339448
H-2 class I histocompatibility antigen, D-B alpha chain;H-2 class I histocompatibility antigen, L-D alpha chain	H2-D1;H2-L	1.31398	0.442404	-0.568399
H-2 class I histocompatibility antigen, K-B alpha chain	H2-K1	0.471178	0.97322	-0.117021
H-2 class I histocompatibility antigen, TLA(B) alpha chain	H2-T3	0.0851706	1	-0.0513163
Hydroxyacyl-coenzyme A dehydrogenase, mitochondrial	Hadh	0.344411	1	0.256193
Trifunctional enzyme subunit alpha, mitochondrial;Long-chain enoyl-CoA hydratase;Long chain 3-hydroxyacyl-CoA dehydrogenase	Hadha	0.225765	1	0.163301
Trifunctional enzyme subunit beta, mitochondrial;3-ketoacyl-CoA thiolase	Hadhb	0.229452	1	0.174152
Hemoglobin subunit alpha	haemaglobin alpha 2;Hba	0.798225	0.795513	-0.229554
Hydroxyacylglutathione hydrolase, mitochondrial	Hagh	0.905027	0.704834	0.23183
Histidine--tRNA ligase, cytoplasmic	Hars	0.796666	0.797064	0.387946
Hemoglobin subunit beta-1	Hbbt1;Hbb-bs;Hbb-b1	0.268303	1	-0.126063
Host cell factor 1;HCF N-terminal chain 1;HCF N-terminal chain 2;HCF N-terminal chain 3;HCF N-terminal chain 4;HCF N-terminal chain 5;HCF N-terminal chain 6;HCF C-terminal chain 1;HCF C-terminal chain 2;HCF C-terminal chain 3;HCF C-terminal chain 4;HCF C-terminal chain 5;HCF C-terminal chain 6	Hcfc1	0.211696	1	-0.158135
Hematopoietic lineage cell-specific protein	Hcls1	1.52835	0.31559	-0.675815
Hepatoma-derived growth factor	Hdgf	0.216411	1	-0.0526888
Hepatoma-derived growth factor-related protein 2	Hdgfrp2	0.0742319	1	-0.025838
Haloacid dehalogenase-like hydrolase domain-containing protein 3	Hdhd3	0.326501	1	0.246141
Vigilin	Hdlbp	0.0843429	1	0.029308
E3 ubiquitin-protein ligase HECTD3	Hectd3	0.397307	1	0.175762
Hephaestin	Heph	1.18863	0.516	0.44289
Beta-hexosaminidase subunit alpha	Hexa	0.106705	1	-0.0693766
Beta-hexosaminidase subunit beta	Hexb	0.356747	1	0.215808
Protein HEXIM1	Hexim1	0.442414	0.99133	-0.0926522
Hepatocyte growth factor-regulated tyrosine kinase substrate	Hgs	0.341752	1	0.127426
3-hydroxyisobutyrate dehydrogenase, mitochondrial	Hibadh	0.0387561	1	0.0268894
Histidine triad nucleotide-binding protein 1	Hint1	0.167787	1	0.042348
Histidine triad nucleotide-binding protein 2, mitochondrial	Hint2	0.316422	1	-0.138486
Huntingtin-interacting protein 1-related protein	Hip1r	0.966947	0.65752	0.300962
Histone H1.1	Hist1h1a	0.474165	0.96944	-0.140615
Histone H1.5	Hist1h1b	0.303213	1	-0.0817651
Histone H1.2	Hist1h1c	0.390309	1	-0.105943
Histone H1.3	Hist1h1d	0.518466	0.950389	-0.170814
Histone H1.4	Hist1h1e	0.509197	0.948171	-0.126194
Histone H2B type 1-C/E/G;Histone H2B type 2-B;Histone H2B type 1-H;Histone H2B type 1-M	Hist1h2bc;Hist2h2bb;Hist1h2bh;Hist1h2bm	0.603712	0.915616	-0.106548
Histone H2B;Histone H2B type 1-P;Histone H2B type 1-K;Histone H2B type 1-B;Histone H2B type 1-F/J/L;Histone H2B type 1-A	Hist1h2br;Hist1h2bp;Hist1h2bk;Hist1h2bb;Hist1h2bf;Hist1h2ba	1.04647	0.599908	-1.01131
Histone H3.2;Histone H3.1	Hist1h3b;Hist1h3a	0.632858	0.904117	-0.200184
Histone H4	Hist1h4a	0.303036	1	-0.0795674
Histone H2A type 2-B	Hist2h2ab	0.639543	0.902996	-0.416413
Histone H2A type 3;Histone H2A	Hist3h2a;Hist1h2aa	0.354466	1	-0.122941
Hexokinase;Hexokinase-2	Hk2	1.38012	0.394347	-0.473049
Putative hexokinase HKDC1	Hkdc1	0.372795	1	0.262547
High mobility group protein HMG-I/HMG-Y	Hmga1	0.929481	0.676284	-0.503415
High mobility group protein B1	Hmgb1	0.486792	0.962843	-0.124686
High mobility group protein B2	Hmgb2	0.461208	0.976509	-0.135841
High mobility group protein B3	Hmgb3	0.0206847	1	0.00623542
Hydroxymethylglutaryl-CoA lyase, mitochondrial	Hmgcl	0.082823	1	-0.0697448
Hydroxymethylglutaryl-CoA synthase, cytoplasmic	Hmgcs1	3.0972	0.0193333	-1.33545
High mobility group nucleosome-binding domain-containing protein 5	Hmgn5	0.0621836	1	-0.0152301
Hematological and neurological expressed 1 protein;Hematological and neurological expressed 1 protein, N-terminally processed	Hn1	0.0996918	1	-0.0234853
Hematological and neurological expressed 1-like protein	Hn1l	0.0457038	1	0.018925
Hepatocyte nuclear factor 4-alpha	Hnf4a	0.159154	1	-0.0874402
Hepatocyte nuclear factor 4-gamma	Hnf4g	0.618688	0.912613	0.220767
Heterogeneous nuclear ribonucleoprotein A0	Hnrnpa0	0.161015	1	0.0766583
Heterogeneous nuclear ribonucleoprotein A1;Heterogeneous nuclear ribonucleoprotein A1, N-terminally processed	Hnrnpa1	0.157689	1	-0.0509574
Heterogeneous nuclear ribonucleoproteins A2/B1	Hnrnpa2b1	0.0247195	1	-0.00610888
Heterogeneous nuclear ribonucleoprotein A3	Hnrnpa3	0.205846	1	-0.0541028
Heterogeneous nuclear ribonucleoprotein A/B	Hnrnpab	0.037892	1	-0.0113109
Heterogeneous nuclear ribonucleoproteins C1/C2	Hnrnpc	0.12433	1	-0.0377018
Heterogeneous nuclear ribonucleoprotein D0	Hnrnpd	0.38199	1	-0.124333
Heterogeneous nuclear ribonucleoprotein D-like	Hnrnpdl	0.673993	0.882953	-0.312274
Heterogeneous nuclear ribonucleoprotein F;Heterogeneous nuclear ribonucleoprotein F, N-terminally processed	Hnrnpf	0.0763317	1	0.0232267
Heterogeneous nuclear ribonucleoprotein H;Heterogeneous nuclear ribonucleoprotein H, N-terminally processed	Hnrnph1	0.155942	1	-0.0561706
Heterogeneous nuclear ribonucleoprotein H2	Hnrnph2	0.561177	0.935371	0.178774
	Hnrnpk	0.193675	1	-0.0505292
Heterogeneous nuclear ribonucleoprotein L	Hnrnpl	0.0280245	1	-0.0107794
Heterogeneous nuclear ribonucleoprotein L-like	Hnrnpll	0.281719	1	-0.221654
Heterogeneous nuclear ribonucleoprotein M	Hnrnpm	0.176035	1	-0.0541619
	Hnrnpr	0.148525	1	0.1117
Heterogeneous nuclear ribonucleoprotein U	Hnrnpu	0.377249	1	-0.119379
Heterogeneous nuclear ribonucleoprotein U-like protein 1	Hnrnpul1	0.505689	0.948753	-0.331335
Heterogeneous nuclear ribonucleoprotein U-like protein 2	Hnrnpul2	0.126014	1	-0.049127
Protein Hook homolog 1	Hook1	0.149371	1	0.104626
Haptoglobin;Haptoglobin alpha chain;Haptoglobin beta chain	Hp	0.181753	1	-0.226774
Heterochromatin protein 1-binding protein 3	Hp1bp3	1.20721	0.500675	-0.416165
Hippocalcin-like protein 1	Hpcal1	0.795919	0.796723	-0.198945
15-hydroxyprostaglandin dehydrogenase [NAD(+)]	Hpgd	0.597994	0.92378	0.414642
Hypoxanthine-guanine phosphoribosyltransferase	Hprt1	0.0788333	1	-0.0729885
Hemopexin	Hpx	0.554585	0.934857	-0.430488
Ribonuclease UK114	Hrsp12	0.103949	1	0.0495897
Heat shock factor-binding protein 1	Hsbp1	0.16333	1	-0.0868971
3-hydroxyacyl-CoA dehydrogenase type-2	Hsd17b10	0.688638	0.869046	-0.440832
Estradiol 17-beta-dehydrogenase 11	Hsd17b11	0.477632	0.967414	0.24674
Very-long-chain 3-oxoacyl-CoA reductase	Hsd17b12	0.265854	1	-0.18613
Peroxisomal multifunctional enzyme type 2;(3R)-hydroxyacyl-CoA dehydrogenase;Enoyl-CoA hydratase 2	Hsd17b4	1.06142	0.588773	0.589586
17-beta-hydroxysteroid dehydrogenase type 6	Hsd17b6	0.714415	0.85388	0.250633
Hydroxysteroid dehydrogenase-like protein 2	Hsdl2	0.158622	1	0.0932195
Heat shock protein HSP 90-alpha	Hsp90aa1	0.012181	1	0.00531423
Heat shock protein HSP 90-beta	Hsp90ab1	0.162678	1	-0.061098
Endoplasmin	Hsp90b1	0.21514	1	-0.0831432
Heat shock 70 kDa protein 1A;Heat shock 70 kDa protein 1B	Hspa1a;Hspa1b	0.594392	0.923038	-0.367539
Heat shock 70 kDa protein 4	Hspa4	0.241304	1	0.123686
78 kDa glucose-regulated protein	Hspa5	0.0819394	1	-0.0304314
Heat shock cognate 71 kDa protein	Hspa8	0.046431	1	0.017876
Stress-70 protein, mitochondrial	Hspa9	0.0505971	1	-0.0221064
60 kDa heat shock protein, mitochondrial	Hspd1	0.0041424	0.999262	-0.00203919
10 kDa heat shock protein, mitochondrial	Hspe1	0.0246706	1	0.00825357
Heat shock protein 105 kDa	Hsph1	0.531001	0.944635	-0.222142
Hypoxia up-regulated protein 1	Hyou1	0.00421921	0.999539	0.00203276
Huntingtin-interacting protein K	Hypk	0.477422	0.965511	-0.30015
Isoleucine--tRNA ligase, cytoplasmic	Iars	0.589366	0.927351	-0.356112
Isoleucine--tRNA ligase, mitochondrial	Iars2	0.713969	0.853094	-0.290692
Insulin-degrading enzyme	Ide	0.680372	0.878926	-0.340288
Isocitrate dehydrogenase [NADP] cytoplasmic	Idh1	0.295427	1	0.190593
Isocitrate dehydrogenase [NADP], mitochondrial	Idh2	0.126567	1	-0.119064
Isocitrate dehydrogenase [NAD] subunit alpha, mitochondrial	Idh3a	0.112715	1	0.11264
Isocitrate dehydrogenase [NAD] subunit, mitochondrial	Idh3b	0.161933	1	0.159211
Isocitrate dehydrogenase [NAD] subunit gamma 1, mitochondrial	Idh3g	0.318058	1	0.141886
Isopentenyl-diphosphate Delta-isomerase 1	Idi1	1.9417	0.156449	-0.873032
Indoleamine 2,3-dioxygenase 1	Ido1	0.234823	1	0.185752
Interferon alpha-inducible protein 27-like protein 2B	Ifi27l2b	2.13075	0.110323	0.696664
Interferon-induced 35 kDa protein homolog	Ifi35	0.534465	0.943361	0.15525
	Ifi47	0.346427	1	-0.189381
Interferon-induced helicase C domain-containing protein 1	Ifih1	0.0269466	1	-0.0198997
Immunoglobulin-binding protein 1	Igbp1	0.0950796	1	0.0468925
Insulin-like growth factor 2 mRNA-binding protein 2	Igf2bp2	0.385965	1	-0.15389
Ig alpha chain C region	Igha	0.407324	1	-0.0948894
Ig gamma-2B chain C region	Ighg2b;Igh-3	0.998837	0.641882	-0.552727
Ig gamma-2A chain C region secreted form	Ighg2c	0.43543	0.995278	-0.185351
Ig heavy chain V region AC38 205.12;Ig heavy chain V region J558;Ig heavy chain V region MOPC 104E	Ighv1-31;Ighv1-42;Ighv1-34;Ighv1-26	0.149194	1	-0.0560257
	Ighv3-5	0.504938	0.949102	-0.222302
	Ighv5-16	0.577922	0.93415	0.184878
Immunoglobulin J chain	Igj	2.36987	0.074	-0.374257
	Igkv1-110;Igkv1-99;Igkv1-115	0.798453	0.798716	0.270427
	Igtp	0.155055	1	-0.0841362
Protein Red	Ik	0.0685005	1	0.0337851
Interleukin enhancer-binding factor 2	Ilf2	0.00893351	0.998337	0.00605154
Interleukin enhancer-binding factor 3	Ilf3	0.457544	0.979314	-0.241331
MICOS complex subunit Mic60	Immt	0.142076	1	-0.105274
Inositol monophosphatase 1	Impa1	0.17782	1	0.0631809
Inosine-5-monophosphate dehydrogenase 2	Impdh2	0.642043	0.905642	-0.309811
Importin-5	Ipo5	0.675036	0.882457	-0.304571
Ras GTPase-activating-like protein IQGAP1	Iqgap1	0.0612768	1	-0.0253992
Ras GTPase-activating-like protein IQGAP2	Iqgap2	0.0956802	1	0.0442199
IST1 homolog	Ist1	0.499739	0.953824	0.122624
Inositol-3-phosphate synthase 1	Isyna1	0.100638	1	0.0671876
Protein ITFG3	Itfg3	0.746135	0.831251	0.368339
Integrin alpha-2	Itga2	1.53478	0.31183	-0.303962
Integrin alpha-3;Integrin alpha-3 heavy chain;Integrin alpha-3 light chain	Itga3	0.15767	1	-0.0851437
Integrin alpha-6;Integrin alpha-6 heavy chain;Integrin alpha-6 light chain	Itga6	0.739005	0.830355	-0.389458
Integrin beta-1	Itgb1	2.13147	0.111391	-0.423305
Integrin beta-4;Integrin beta	Itgb4	0.413802	1	-0.24408
Intelectin-1a	Itln1	1.18099	0.517714	-0.585822
Inosine triphosphate pyrophosphatase	Itpa	0.107731	1	0.09364
Inositol-tetrakisphosphate 1-kinase	Itpk1	0.169694	1	0.0965036
Inositol 1,4,5-trisphosphate receptor type 2	Itpr2	0.720224	0.851692	0.573589
Junction plakoglobin	Jup	0.0533048	1	-0.0365708
Kalirin	Kalrn	0.746772	0.831603	0.262843
Lysine--tRNA ligase	Kars	0.0436239	1	0.0402606
BTB/POZ domain-containing protein KCTD12	Kctd12	0.426948	1	-0.213746
KH domain-containing, RNA-binding, signal transduction-associated protein 1	Khdrbs1	0.0699876	1	0.0475053
Ketohexokinase	Khk	2.49473	0.0553143	0.973706
Far upstream element-binding protein 2	Khsrp	0.269796	1	-0.0721744
Uncharacterized protein KIAA1522	Kiaa1522	0.123166	1	0.0346694
Shootin-1	Kiaa1598	0.197996	1	-0.0464061
Kinesin-like protein	Kif13b	0.11171	1	-0.0513934
Kinesin-like protein;Kinesin-like protein KIF2A	Kif2a	0.77058	0.810725	0.198298
Kinesin-1 heavy chain;Kinesin-like protein	Kif5b	0.259754	1	0.0774871
Kinesin light chain 4	Klc4	0.156752	1	0.042944
Kallikrein-1	Klk1	0.13383	1	0.0492281
Kininogen-1;Kininogen-1 heavy chain;Bradykinin;Kininogen-1 light chain	Kng1	0.149311	1	-0.109369
Importin subunit alpha-4	Kpna3	0.435533	0.996174	-0.226622
Importin subunit alpha-3	Kpna4	0.263507	1	0.0959003
Importin subunit beta-1	Kpnb1	0.0096062	0.999479	-0.00963849
GTPase KRas;GTPase KRas, N-terminally processed;GTPase NRas	Kras;Nras	0.168902	1	-0.109515
Keratin, type II cytoskeletal 2 oral	Krt76	0.0475643	1	-0.0228725
Keratin, type II cytoskeletal 8	Krt8	0.32983	1	-0.0808029
Kinase suppressor of Ras 1	Ksr1	0.383055	1	0.139462
Kinectin	Ktn1	0.194174	1	-0.120148
Neural cell adhesion molecule L1	L1cam	1.30384	0.445698	-0.380937
Beta-lactamase-like protein 2	Lactb2	0.616348	0.911933	0.213861
Ladinin-1	Lad1	0.0327306	1	-0.0138004
Lysosome-associated membrane glycoprotein 1	Lamp1	0.479768	0.967386	0.198733
Lysosome-associated membrane glycoprotein 2	Lamp2	0.242176	1	0.216798
Ragulator complex protein LAMTOR5	Lamtor5	0.2004	1	-0.0977746
Cytosol aminopeptidase	Lap3	0.412146	1	0.321783
La-related protein 1	Larp1	0.332247	1	-0.149543
Leucine--tRNA ligase, cytoplasmic	Lars	0.32442	1	-0.20692
LIM and SH3 domain protein 1	Lasp1	0.520358	0.951157	0.112985
Lamin-B receptor	Lbr	1.73181	0.232527	-0.381626
Plastin-2	Lcp1	0.45212	0.984696	-0.218967
	Lct	7.9274	0	2.4633
LIM domain-binding protein 3	Ldb3	0.888816	0.716125	0.345094
L-lactate dehydrogenase;L-lactate dehydrogenase A chain	Ldha	0.245124	1	0.110716
L-lactate dehydrogenase B chain;L-lactate dehydrogenase	Ldhb	0.74281	0.831073	-0.317968
LETM1 and EF-hand domain-containing protein 1, mitochondrial	Letm1	0.189868	1	-0.184167
Galectin-1	Lgals1	1.16468	0.523138	-0.527496
Galectin-2	Lgals2	0.360709	1	0.0913707
Galectin;Galectin-3	Lgals3	0.143103	1	-0.0509108
Galectin-3-binding protein	Lgals3bp	0.288916	1	-0.136025
Galectin-4	Lgals4	0.0189556	1	-0.00976062
Galectin;Galectin-9	Lgals9	0.777127	0.808221	0.303273
Legumain	Lgmn	0.502148	0.952095	-0.162666
LIM domain and actin-binding protein 1	Lima1	0.435193	0.993506	0.111205
LIM domain-containing protein 1	Limd1	0.159779	1	0.0675547
Protein lin-7 homolog C	Lin7c	0.0301412	1	-0.0191053
Hormone-sensitive lipase	Lipe	0.97176	0.657254	0.352008
Lethal(2) giant larvae protein homolog 2	Llgl2	0.207497	1	-0.117739
Protein ERGIC-53	Lman1	0.849945	0.754557	0.286599
Prelamin-A/C;Lamin-A/C	Lmna	0.318309	1	-0.10831
Lamin-B1	Lmnb1	0.632703	0.90291	-0.168153
Lamin-B2	Lmnb2	0.119951	1	-0.055447
	Lmo7	0.0103229	1	-0.00452793
Lon protease homolog, mitochondrial	Lonp1	0.299359	1	-0.172183
Lysophospholipid acyltransferase 5	Lpcat3	1.99319	0.141462	0.583205
Lipoma-preferred partner homolog	Lpp	0.0301797	1	0.0154983
Lipopolysaccharide-responsive and beige-like anchor protein	Lrba	0.844537	0.748477	0.433724
Prolow-density lipoprotein receptor-related protein 1;Low-density lipoprotein receptor-related protein 1 85 kDa subunit;Low-density lipoprotein receptor-related protein 1 515 kDa subunit;Low-density lipoprotein receptor-related protein 1 intracellular domain	Lrp1	0.229459	1	-0.0710167
Leucine-rich PPR motif-containing protein, mitochondrial	Lrpprc	0.117885	1	-0.122624
Leucine-rich repeat-containing protein 16A	Lrrc16a	0.0874104	1	0.0595511
Leucine-rich repeat-containing protein 47	Lrrc47	0.046069	1	0.0210944
Leucine-rich repeat-containing protein 59	Lrrc59	0.0548487	1	0.0262165
Leucine-rich repeat flightless-interacting protein 1	Lrrfip1	0.331218	1	0.0960336
Leucine-rich repeat flightless-interacting protein 2	Lrrfip2	0.0906717	1	-0.0561509
Protein LSM14 homolog A	Lsm14a	0.269501	1	0.0800006
U6 snRNA-associated Sm-like protein LSm4	Lsm4	0.229345	1	0.112028
U6 snRNA-associated Sm-like protein LSm6	Lsm6	0.451582	0.981226	0.143905
U6 snRNA-associated Sm-like protein LSm7	Lsm7	1.08212	0.574315	0.493209
U6 snRNA-associated Sm-like protein LSm8	Lsm8	0.51808	0.949986	0.174856
Lymphocyte-specific protein 1	Lsp1	0.743317	0.831715	-0.396848
Lipolysis-stimulated lipoprotein receptor	Lsr	0.152532	1	0.0576152
Leukotriene A-4 hydrolase	Lta4h	0.271155	1	0.177355
Putative RNA-binding protein Luc7-like 2	Luc7l2	0.0233525	1	-0.00816011
Luc7-like protein 3	Luc7l3	0.23887	1	0.116336
Leucine zipper protein 1	Luzp1	0.397406	1	-0.139721
Latexin	Lxn	0.408414	1	-0.164048
Lymphocyte antigen 75	Ly75	0.932203	0.673764	0.193745
Cell growth-regulating nucleolar protein	Lyar	0.762297	0.811863	-0.220589
Acyl-protein thioesterase 1	Lypla1	0.94698	0.675293	0.519578
Lysozyme C-1	Lyz1	0.555708	0.935007	-0.251265
Protein LZIC	Lzic	1.76569	0.223738	0.560321
Cation-dependent mannose-6-phosphate receptor	M6pr	1.64588	0.264306	-0.382378
O-acetyl-ADP-ribose deacetylase MACROD1	Macrod1	0.0255101	1	-0.0117301
Protein mago nashi homolog 2;Protein mago nashi homolog	Magohb;Magoh	0.246504	1	-0.131034
Mesencephalic astrocyte-derived neurotrophic factor	Manf	0.00826111	0.997115	-0.00302684
Amine oxidase [flavin-containing] A	Maoa	0.325212	1	0.160676
Amine oxidase [flavin-containing] B	Maob	2.69614	0.0378305	1.25889
Dual specificity mitogen-activated protein kinase kinase 1	Map2k1	0.116474	1	-0.0788537
Dual specificity mitogen-activated protein kinase kinase 2	Map2k2	0.564519	0.943476	0.288777
Dual specificity mitogen-activated protein kinase kinase 4	Map2k4	0.92104	0.685398	0.358695
Microtubule-associated protein 4	Map4	1.12051	0.548708	-0.191201
Ensconsin	Map7	0.668208	0.887163	0.104399
Mitogen-activated protein kinase 1	Mapk1	0.88997	0.715833	0.366236
Mitogen-activated protein kinase 13	Mapk13	0.0855965	1	0.0362073
Mitogen-activated protein kinase 15	Mapk15	0.164531	1	-0.122524
Mitogen-activated protein kinase 3;Mitogen-activated protein kinase	Mapk3	0.00319391	0.998255	0.00266743
Microtubule-associated protein RP/EB family member 1	Mapre1	0.0563049	1	-0.0216357
Microtubule-associated protein RP/EB family member 2	Mapre2	0.459378	0.976097	0.224907
Myristoylated alanine-rich C-kinase substrate	Marcks	0.713099	0.853147	-0.140459
MARCKS-related protein	Marcksl1	1.07619	0.576868	-0.387997
Serine/threonine-protein kinase MARK2	Mark2	0.286663	1	0.176246
Methionine--tRNA ligase, cytoplasmic	Mars	0.31012	1	-0.143056
S-adenosylmethionine synthase isoform type-2	Mat2a	0.0326725	1	0.0229548
Methionine adenosyltransferase 2 subunit beta	Mat2b	0.983909	0.658728	-0.274079
Matrin-3	Matr3	0.175426	1	-0.0762391
Mitochondrial antiviral-signaling protein	Mavs	0.274547	1	0.124472
Muscleblind-like protein 1	Mbnl1	0.108756	1	-0.0451199
Muscleblind-like protein 2	Mbnl2	0.514425	0.952969	-0.223072
Methylcrotonoyl-CoA carboxylase subunit alpha, mitochondrial	Mccc1	0.052257	1	-0.0325634
Methylmalonyl-CoA epimerase, mitochondrial	Mcee	0.10684	1	0.0374883
Multiple coagulation factor deficiency protein 2 homolog	Mcfd2	0.637139	0.899139	0.257094
Malignant T-cell-amplified sequence 1	Mcts1	0.382692	1	0.187945
Calcium uniporter protein, mitochondrial	Mcu	0.138084	1	-0.126863
Malate dehydrogenase, cytoplasmic	Mdh1	1.15732	0.527316	0.363569
Malate dehydrogenase, mitochondrial	Mdh2	1.58784	0.292553	0.426374
Magnesium-dependent phosphatase 1	Mdp1	0.549815	0.938749	0.1649
NADP-dependent malic enzyme;Malic enzyme	Me1	0.967064	0.659249	-0.392402
NAD-dependent malic enzyme, mitochondrial	Me2	0.117352	1	0.0762997
Trans-2-enoyl-CoA reductase, mitochondrial	Mecr	0.0550094	1	0.0407611
Meprin A subunit alpha	Mep1a	1.14094	0.539597	-0.743181
Meprin A subunit beta	Mep1b	0.645892	0.899993	0.123388
LDLR chaperone MESD	Mesdc2	0.0611301	1	-0.0450624
Methionine aminopeptidase 1	Metap1	0.228436	1	0.156578
Methionine aminopeptidase 2;Methionine aminopeptidase	Metap2	0.341338	1	-0.237696
Methyltransferase-like protein 7B	Mettl7b	1.11223	0.554271	-0.508218
	Mgam	2.33647	0.0797333	0.347047
Microsomal glutathione S-transferase 1	Mgst1	0.0767988	1	-0.0352287
Melanoma inhibitory activity protein 3	Mia3	0.0612571	1	-0.0374656
Protein-methionine sulfoxide oxidase MICAL1	Mical1	3.71277	0.00557143	1.26777
Calcium uptake protein 1, mitochondrial	Micu1	0.0464296	1	-0.0370398
Calcium uptake protein 2, mitochondrial	Micu2	0.0826736	1	-0.0632595
Macrophage migration inhibitory factor	Mif	0.2816	1	0.134299
Mitotic interactor and substrate of PLK1	Misp	0.353694	1	-0.0961616
	Mki67	0.538639	0.94053	-0.196499
E3 ubiquitin-protein ligase makorin-1	Mkrn1	0.0969367	1	0.0371193
Malectin	Mlec	0.976853	0.656407	-0.330028
Afadin	Mllt4	0.0352784	1	-0.0236632
Neprilysin	Mme	4.45194	0.00247619	1.39033
MOB kinase activator 1A;MOB kinase activator 1B	Mob1b;Mob1a	0.460945	0.975819	-0.291141
2-acylglycerol O-acyltransferase 2	Mogat2	1.38858	0.389876	0.49074
Putative helicase MOV-10	Mov10	0.140357	1	-0.0805135
6.8 kDa mitochondrial proteolipid	Mp68	0.0518986	1	0.0296756
Mannose-P-dolichol utilization defect 1 protein	Mpdu1	1.5866	0.291817	-0.495105
Mannose-6-phosphate isomerase	Mpi	0.242992	1	-0.189389
55 kDa erythrocyte membrane protein	Mpp1	1.49382	0.323461	0.398385
3-mercaptopyruvate sulfurtransferase	Mpst	2.05376	0.128784	-1.04279
	Mptx2	0.819507	0.777166	-0.443316
39S ribosomal protein L11, mitochondrial	Mrpl11	0.43415	0.993685	-0.246508
39S ribosomal protein L12, mitochondrial	Mrpl12	0.00144013	1	0.000806689
39S ribosomal protein L2, mitochondrial	Mrpl2	0.228639	1	0.118452
39S ribosomal protein L24, mitochondrial	Mrpl24	0.0110219	0.999365	0.00607526
39S ribosomal protein L40, mitochondrial	Mrpl40	0.0464673	1	-0.023831
39S ribosomal protein L47, mitochondrial	Mrpl47	0.886862	0.715865	-0.311941
39S ribosomal protein L49, mitochondrial	Mrpl49	0.261725	1	-0.16204
28S ribosomal protein S10, mitochondrial	Mrps10	0.073663	1	-0.0452852
28S ribosomal protein S18a, mitochondrial	Mrps18a	0.474492	0.969894	-0.213497
28S ribosomal protein S22, mitochondrial	Mrps22	0.0481014	1	0.0313289
28S ribosomal protein S26, mitochondrial	Mrps26	0.0328371	1	0.0268923
28S ribosomal protein S31, mitochondrial	Mrps31	0.038724	1	0.0224957
28S ribosomal protein S35, mitochondrial	Mrps35	0.084696	1	0.052144
28S ribosomal protein S36, mitochondrial	Mrps36	0.766563	0.813588	0.393479
Moesin	Msn	0.932938	0.67444	-0.732792
Mitochondrial peptide methionine sulfoxide reductase	Msra	1.19876	0.510164	0.63279
Metastasis-associated protein MTA2	Mta2	0.0770725	1	-0.0690473
S-methyl-5-thioadenosine phosphorylase	Mtap	0.0142728	1	-0.01087
ATP synthase protein 8	Mtatp8	0.323082	1	-0.218879
Mitochondrial carrier homolog 2	Mtch2	0.334442	1	0.187586
Cytochrome c oxidase subunit 2	Mtco2	0.130576	1	0.0540398
Protein LYRIC	Mtdh	0.294776	1	-0.172734
C-1-tetrahydrofolate synthase, cytoplasmic;Methylenetetrahydrofolate dehydrogenase;Methenyltetrahydrofolate cyclohydrolase;Formyltetrahydrofolate synthetase;C-1-tetrahydrofolate synthase, cytoplasmic, N-terminally processed	Mthfd1	0.128995	1	0.108269
5-formyltetrahydrofolate cyclo-ligase	Mthfsl;Mthfs	0.214544	1	0.0788859
Myotubularin	Mtm1	0.333602	1	-0.191129
Myotrophin	Mtpn	0.0914811	1	0.0270711
Microsomal triglyceride transfer protein large subunit	Mttp	1.6764	0.258147	0.559899
Microtubule-associated tumor suppressor 1 homolog	Mtus1	0.426761	0.998839	0.270063
Mucin-13	Muc13	0.41729	1	0.0603255
Mucin-2	Muc2	0.663791	0.887121	-0.103331
	Muc3	0.247536	1	-0.091086
Murinoglobulin-1;Murinoglobulin-2	Mug1;Mug2	0.991774	0.650043	-0.490784
Major urinary protein 6;Major urinary proteins 11 and 8;Major urinary protein 2;Major urinary protein 17;Major urinary protein 1	Mup10;Mup1;Mup14;Mup4;Mup9;Mup6;Mup8;Mup19;Mup2;Mup11;Mup15;Mup17;Mup13	0.186091	1	0.11207
Diphosphomevalonate decarboxylase	Mvd	1.56154	0.305376	-0.556889
Major vault protein	Mvp	0.124465	1	-0.0886624
Myb-binding protein 1A	Mybbp1a	0.848568	0.749744	-0.388491
C-Myc-binding protein	Mycbp	0.166821	1	-0.0356709
Myeloid-derived growth factor	Mydgf	0.132273	1	-0.0628327
Myosin-14	Myh14	0.152515	1	-0.0552297
Myosin-9	Myh9	0.179696	1	-0.0628864
Myosin light chain 1/3, skeletal muscle isoform;Myosin light chain 4;Myosin light chain 3	Myl1;Myl4;Myl3	0.0322316	1	0.00823927
	Myl12a	0.169541	1	0.103015
Myosin regulatory light chain 12B	Myl12b	0.327639	1	-0.0751283
Myosin light polypeptide 6	Myl6	0.223844	1	-0.0480117
Myosin light chain kinase, smooth muscle;Myosin light chain kinase, smooth muscle, deglutamylated form	Mylk	0.289509	1	-0.100165
	Myo15b	0.0216081	1	0.00685608
Unconventional myosin-XVIIIa	Myo18a	0.162759	1	0.091445
Unconventional myosin-Ia	Myo1a	0.362367	1	0.104214
Unconventional myosin-Id	Myo1d	0.63935	0.901779	-0.170547
Unconventional myosin-Ie	Myo1e	0.510335	0.950812	-0.242734
Unconventional myosin-Vb	Myo5b	0.0384182	1	-0.0343302
	Myo6	0.0347489	1	-0.0186483
	Myo6	0.343543	1	0.182543
Unconventional myosin-VIIb	Myo7b	0.567812	0.940563	0.208312
N-alpha-acetyltransferase 10	Naa10	0.0348598	1	-0.0207641
N-alpha-acetyltransferase 15, NatA auxiliary subunit	Naa15	0.0679673	1	-0.0406559
N-alpha-acetyltransferase 50	Naa50	0.344348	1	-0.0820963
N-acetylated-alpha-linked acidic dipeptidase-like protein	Naaladl1	0.680783	0.879689	-0.207639
Nascent polypeptide-associated complex subunit alpha, muscle-specific form;Nascent polypeptide-associated complex subunit alpha	Naca	0.205474	1	-0.0667783
Glutamine-dependent NAD(+) synthetase	Nadsyn1	0.46628	0.974131	0.139277
NEDD8-activating enzyme E1 regulatory subunit	Nae1	0.619607	0.912142	-0.168217
Alpha-N-acetylgalactosaminidase	Naga	0.40734	1	-0.195431
Nicotinamide phosphoribosyltransferase	Nampt	0.289766	1	-0.178346
	Nans	0.0920278	1	-0.0365747
Nucleosome assembly protein 1-like 4	Nap1l4	0.540063	0.942688	0.327851
Alpha-soluble NSF attachment protein	Napa	0.0285791	1	0.0181187
Gamma-soluble NSF attachment protein	Napg	0.350441	1	-0.179638
Nicotinate phosphoribosyltransferase	Naprt	0.511642	0.949066	0.344476
Asparagine--tRNA ligase, cytoplasmic	Nars	0.177753	1	-0.0835768
Nuclear autoantigenic sperm protein	Nasp	0.244547	1	-0.101951
Nck-associated protein 1	Nckap1	0.0326957	1	-0.0218626
Nucleolin	Ncl	0.356619	1	-0.112932
Protein NDRG1	Ndrg1	0.0862089	1	-0.0375157
Protein NDRG3	Ndrg3	0.336144	1	-0.164588
NADH dehydrogenase [ubiquinone] 1 alpha subcomplex subunit 10, mitochondrial	Ndufa10	0.0100384	0.999806	0.00828689
NADH dehydrogenase [ubiquinone] 1 alpha subcomplex subunit 12	Ndufa12	0.205254	1	-0.150515
NADH dehydrogenase [ubiquinone] 1 alpha subcomplex subunit 13	Ndufa13	0.0188757	1	0.0157875
NADH dehydrogenase [ubiquinone] 1 alpha subcomplex subunit 2	Ndufa2	0.308127	1	0.0869207
Cytochrome c oxidase subunit NDUFA4	Ndufa4	0.407741	1	0.211637
NADH dehydrogenase [ubiquinone] 1 alpha subcomplex subunit 5	Ndufa5	0.412283	1	0.163336
NADH dehydrogenase [ubiquinone] 1 alpha subcomplex subunit 6	Ndufa6	0.288757	1	0.185611
NADH dehydrogenase [ubiquinone] 1 alpha subcomplex subunit 7	Ndufa7	0.290692	1	0.0905804
NADH dehydrogenase [ubiquinone] 1 alpha subcomplex subunit 8	Ndufa8	0.278135	1	0.0970494
Acyl carrier protein;Acyl carrier protein, mitochondrial	Ndufab1	0.21601	1	0.0644284
Mimitin, mitochondrial	Ndufaf2	0.240268	1	-0.110538
NADH dehydrogenase [ubiquinone] 1 alpha subcomplex assembly factor 4	Ndufaf4	0.035819	1	-0.0177644
NADH dehydrogenase [ubiquinone] 1 beta subcomplex subunit 10	Ndufb10	0.000771589	0.999576	0.000331938
NADH dehydrogenase [ubiquinone] 1 beta subcomplex subunit 11, mitochondrial	Ndufb11	0.527368	0.94927	0.336469
NADH dehydrogenase [ubiquinone] 1 beta subcomplex subunit 3	Ndufb3	0.42929	0.997523	0.246039
NADH dehydrogenase [ubiquinone] 1 beta subcomplex subunit 4	Ndufb4	0.0784097	1	-0.0376599
NADH dehydrogenase [ubiquinone] 1 beta subcomplex subunit 5, mitochondrial	Ndufb5	0.019552	1	0.0181629
NADH dehydrogenase [ubiquinone] 1 beta subcomplex subunit 7	Ndufb7	0.334506	1	0.152583
NADH dehydrogenase [ubiquinone] 1 beta subcomplex subunit 9	Ndufb9	0.258115	1	-0.181262
NADH dehydrogenase [ubiquinone] 1 subunit C2	Ndufc2	0.0703167	1	-0.0715547
NADH-ubiquinone oxidoreductase 75 kDa subunit, mitochondrial	Ndufs1	0.0360687	1	-0.0302228
NADH dehydrogenase [ubiquinone] iron-sulfur protein 2, mitochondrial	Ndufs2	0.638902	0.90135	-0.410375
NADH dehydrogenase [ubiquinone] iron-sulfur protein 3, mitochondrial	Ndufs3	0.117036	1	-0.0766752
NADH dehydrogenase [ubiquinone] iron-sulfur protein 4, mitochondrial	Ndufs4	0.59068	0.925637	0.161485
NADH dehydrogenase [ubiquinone] iron-sulfur protein 5;NADH dehydrogenase [ubiquinone] iron-sulfur protein 5, N-terminally processed	Ndufs5	0.240426	1	0.147607
NADH dehydrogenase [ubiquinone] iron-sulfur protein 6, mitochondrial	Ndufs6	0.183794	1	0.0639265
NADH dehydrogenase [ubiquinone] iron-sulfur protein 7, mitochondrial	Ndufs7	1.13677	0.541141	0.498383
NADH dehydrogenase [ubiquinone] iron-sulfur protein 8, mitochondrial	Ndufs8	0.330476	1	0.136831
NADH dehydrogenase [ubiquinone] flavoprotein 1, mitochondrial	Ndufv1	0.271844	1	-0.210541
NADH dehydrogenase [ubiquinone] flavoprotein 2, mitochondrial	Ndufv2	0.161013	1	0.130987
	Ndufv3	0.207525	1	0.104571
NADH dehydrogenase [ubiquinone] flavoprotein 3, mitochondrial	Ndufv3	0.160347	1	0.0946489
NEDD8	Nedd8	0.495944	0.953995	0.216623
Nuclear factor NF-kappa-B p105 subunit;Nuclear factor NF-kappa-B p50 subunit	Nfkb1	0.0920308	1	0.0424663
NHL repeat-containing protein 2	Nhlrc2	0.925151	0.681809	-0.296638
H/ACA ribonucleoprotein complex subunit 2	Nhp2	0.902371	0.706085	-0.349225
NHP2-like protein 1;NHP2-like protein 1, N-terminally processed	Nhp2l1	0.0761827	1	0.0500378
Protein NipSnap homolog 1	Nipsnap1	0.788634	0.797474	-0.293382
Protein NipSnap homolog 3B	Nipsnap3b	0.118159	1	0.056271
Nitrilase homolog 1	Nit1	0.0303859	1	0.0169269
Omega-amidase NIT2	Nit2	1.13543	0.539044	0.368984
NLR family CARD domain-containing protein 4	Nlrc4	0.0509374	1	-0.0213661
NACHT, LRR and PYD domains-containing protein 6	Nlrp6	1.18117	0.519554	0.570916
Nucleoside diphosphate kinase A;Nucleoside diphosphate kinase	Nme1	0.316501	1	0.24658
Normal mucosa of esophagus-specific gene 1 protein	Nmes1;AA467197	1.19372	0.513333	-0.821453
N-myc-interactor	Nmi	0.362812	1	0.163128
Glycylpeptide N-tetradecanoyltransferase 1	Nmt1	0.193785	1	-0.0898778
Nucleolar protein 4-like	Nol4l	0.258261	1	0.0791717
	Nolc1	0.634063	0.902872	-0.203785
Nodal modulator 1	Nomo1	0.634856	0.902808	0.308689
Non-POU domain-containing octamer-binding protein	Nono	0.0899798	1	-0.0308032
H/ACA ribonucleoprotein complex subunit 3	Nop10	0.334579	1	-0.138748
Nucleolar protein 56	Nop56	1.24277	0.481183	-0.596459
Nucleolar protein 58	Nop58	0.176123	1	-0.130129
Nitric oxide synthase, inducible	Nos2	2.17384	0.106345	-0.948091
Niemann-Pick C1-like protein 1	Npc1l1	3.0038	0.0225778	0.768184
Epididymal secretory protein E1	Npc2	0.160939	1	-0.062835
Puromycin-sensitive aminopeptidase	Npepps	0.0668255	1	0.0528041
Nuclear protein localization protein 4 homolog	Nploc4	0.654409	0.893614	-0.288046
Nucleophosmin	Npm1	0.291213	1	-0.0816425
Nucleoplasmin-3	Npm3	0.194194	1	-0.102046
Neuroplastin	Nptn	1.45117	0.353429	-0.570842
NAD(P)H dehydrogenase [quinone] 1	Nqo1	0.174463	1	-0.127574
Glucocorticoid receptor	Nr3c1	2.31261	0.0825455	-0.619529
Nardilysin	Nrd1	1.72227	0.235634	-0.418924
Sterol-4-alpha-carboxylate 3-dehydrogenase, decarboxylating	Nsdhl	2.2522	0.0919024	-0.559636
Vesicle-fusing ATPase	Nsf	0.0938402	1	0.0919898
NSFL1 cofactor p47	Nsfl1c	0.0658204	1	-0.0197955
5(3)-deoxyribonucleotidase, cytosolic type	Nt5c	1.54549	0.312825	0.219634
Cytosolic 5-nucleotidase 3A	Nt5c3a	0.0181994	1	-0.00777608
Neurotensin/neuromedin N;Large neuromedin N;Neuromedin N;Neurotensin;Tail peptide	Nts	0.0715229	1	-0.0548549
NEDD8 ultimate buster 1	Nub1	0.744656	0.832445	-0.268966
Nucleobindin-1	Nucb1	0.360592	1	0.0952617
Nucleobindin-2;Nesfatin-1	Nucb2	0.404129	0.99921	-0.16213
Nuclear ubiquitous casein and cyclin-dependent kinase substrate 1	Nucks1	0.159339	1	-0.0449083
Nuclear migration protein nudC	Nudc	0.00872686	0.997428	-0.00388116
NudC domain-containing protein 2	Nudcd2	1.06642	0.585423	0.336054
Bis(5-nucleosyl)-tetraphosphatase [asymmetrical]	Nudt2	0.258134	1	-0.103512
Cleavage and polyadenylation specificity factor subunit 5	Nudt21	0.085084	1	-0.0458546
Diphosphoinositol polyphosphate phosphohydrolase 2;Diphosphoinositol polyphosphate phosphohydrolase 3-beta;Diphosphoinositol polyphosphate phosphohydrolase 3-alpha	Nudt4;Nudt11;Nudt10	1.69828	0.246567	-0.449139
ADP-sugar pyrophosphatase	Nudt5	1.21682	0.496385	0.55607
Nuclear fragile X mental retardation-interacting protein 2	Nufip2	0.552472	0.9383	0.231806
	Numa1	0.0554993	1	-0.0427629
Protein numb homolog	Numb	0.663325	0.886559	0.169613
Numb-like protein	Numbl	0.515432	0.952054	-0.209971
Nucleoporin NUP53	Nup35	0.024662	1	0.00955349
Nuclear pore complex protein Nup50	Nup50	0.691638	0.87079	-0.368329
Nuclear pore glycoprotein p62	Nup62	1.13428	0.536584	-0.386487
Nuclear pore complex protein Nup93	Nup93	0.300123	1	-0.0993868
Nuclear pore complex protein Nup98-Nup96;Nuclear pore complex protein Nup98;Nuclear pore complex protein Nup96	Nup98	0.435545	0.997325	-0.170422
Ornithine aminotransferase, mitochondrial	Oat	0.36611	1	0.162721
OCIA domain-containing protein 2	Ociad2	0.529402	0.945955	0.221987
Oncomodulin	Ocm	0.0175775	1	-0.0063253
2-oxoglutarate dehydrogenase, mitochondrial	Ogdh	0.22964	1	0.144781
Opioid growth factor receptor	Ogfr	0.14473	1	0.0775905
Obg-like ATPase 1	Ola1	0.050842	1	0.0300875
Dynamin-like 120 kDa protein, mitochondrial;Dynamin-like 120 kDa protein, form S1	Opa1	0.625755	0.902664	0.327559
Optineurin	Optn	0.270339	1	-0.102537
Protein OS-9	Os9	0.143214	1	0.0404305
Oxysterol-binding protein 1	Osbp	0.106435	1	0.0474284
Osteoclast-stimulating factor 1	Ostf1	0.188119	1	-0.0716935
Ornithine carbamoyltransferase, mitochondrial	Otc	0.00728333	0.996171	-0.00869244
Ubiquitin thioesterase OTUB1	Otub1	0.174365	1	0.0887102
Succinyl-CoA:3-ketoacid coenzyme A transferase 1, mitochondrial;Succinyl-CoA:3-ketoacid-coenzyme A transferase	Oxct1	1.21126	0.501633	-0.665113
Serine/threonine-protein kinase OSR1	Oxsr1	0.000611621	0.99951	0.00040251
Protein disulfide-isomerase	P4hb	1.23482	0.485167	0.278946
Proliferation-associated protein 2G4	Pa2g4	0.0456911	1	0.0208476
Polyadenylate-binding protein 1	Pabpc1	0.0171505	1	-0.00591588
Polyadenylate-binding protein	Pabpc4	0.543865	0.941538	-0.374176
Polyadenylate-binding protein 2	Pabpn1;Gm20521	0.148295	1	-0.0524986
Protein kinase C and casein kinase substrate in neurons protein 2	Pacsin2	0.0403206	1	0.0132642
Platelet-activating factor acetylhydrolase IB subunit alpha	Pafah1b1	0.334507	1	0.10505
Platelet-activating factor acetylhydrolase IB subunit beta	Pafah1b2	0.0319023	1	0.0245711
Platelet-activating factor acetylhydrolase IB subunit gamma	Pafah1b3	0.171774	1	-0.107062
Non-specific serine/threonine protein kinase;Serine/threonine-protein kinase PAK 1	Pak1	0.595132	0.922799	0.210219
Serine/threonine-protein kinase PAK 2;PAK-2p27;PAK-2p34	Pak2	0.0920531	1	-0.0468951
Palladin	Palld	0.695822	0.865277	0.220635
Bifunctional 3-phosphoadenosine 5-phosphosulfate synthase 1;Sulfate adenylyltransferase;Adenylyl-sulfate kinase	Papss1	0.210448	1	-0.181482
Bifunctional 3-phosphoadenosine 5-phosphosulfate synthase 2;Sulfate adenylyltransferase;Adenylyl-sulfate kinase	Papss2	0.00358376	0.998718	0.0035556
Protein deglycase DJ-1	Park7	0.214052	1	0.0607886
Poly [ADP-ribose] polymerase 14	Parp14	0.159144	1	0.106926
	Parp4	0.252759	1	-0.139343
Poly [ADP-ribose] polymerase 9	Parp9	0.188634	1	-0.104716
Alpha-parvin	Parva	0.140193	1	-0.0595911
Phenazine biosynthesis-like domain-containing protein 2;Phenazine biosynthesis-like domain-containing protein 1	Pbld2;Pbld1	1.03817	0.604516	0.602613
Pterin-4-alpha-carbinolamine dehydratase	Pcbd1	0.215705	1	0.138312
Poly(rC)-binding protein 1	Pcbp1	0.0725059	1	0.0305369
Poly(rC)-binding protein 2	Pcbp2	0.0349093	1	0.0218694
Propionyl-CoA carboxylase alpha chain, mitochondrial	Pcca	0.545472	0.940846	0.165852
Propionyl-CoA carboxylase beta chain, mitochondrial	Pccb	0.0336095	1	0.0141073
	Pcdh1	1.50039	0.321364	0.46896
Phosphoenolpyruvate carboxykinase, cytosolic [GTP]	Pck1	3.26755	0.015	0.956861
PEST proteolytic signal-containing nuclear protein	Pcnp	0.10421	1	-0.0497845
Pyruvate carboxylase;Pyruvate carboxylase, mitochondrial	Pcx;Pc	0.144131	1	0.0881555
Choline-phosphate cytidylyltransferase A	Pcyt1a	2.25655	0.0920988	0.716019
Ethanolamine-phosphate cytidylyltransferase	Pcyt2	0.480287	0.967522	0.310546
28 kDa heat- and acid-stable phosphoprotein	Pdap1	0.421744	0.998025	0.0877411
Programmed cell death protein 10	Pdcd10	0.749466	0.827712	0.30222
Programmed cell death protein 5	Pdcd5	0.0037903	0.998675	0.00126386
Programmed cell death protein 6	Pdcd6	0.388753	1	0.233381
Programmed cell death 6-interacting protein	Pdcd6ip	0.0266758	1	-0.0181231
Phosducin-like protein 3	Pdcl3	0.0874409	1	0.0571399
Myomegalin	Pde4dip	0.0909784	1	-0.0310492
Pyruvate dehydrogenase E1 component subunit alpha, somatic form, mitochondrial	Pdha1	0.123363	1	0.0863466
Pyruvate dehydrogenase E1 component subunit beta, mitochondrial	Pdhb	0.0380307	1	-0.0426199
Pyruvate dehydrogenase protein X component, mitochondrial	Pdhx	0.568417	0.94057	0.267082
Protein disulfide-isomerase A3	Pdia3	0.343122	1	-0.0898654
Protein disulfide-isomerase A4	Pdia4	0.269012	1	-0.0832825
Protein disulfide-isomerase A5	Pdia5	0.509133	0.947017	-0.27843
	Pdia6	0.307901	1	-0.153508
[Pyruvate dehydrogenase (acetyl-transferring)] kinase isozyme 3, mitochondrial	Pdk3	0.327318	1	-0.130706
PDZ and LIM domain protein 1	Pdlim1	0.308919	1	-0.0781724
PDZ and LIM domain protein 2	Pdlim2	0.323023	1	0.115739
PDZ and LIM domain protein 5	Pdlim5	0.315943	1	0.179233
Sister chromatid cohesion protein PDS5 homolog A	Pds5a	0.229903	1	-0.134956
Pyridoxal-dependent decarboxylase domain-containing protein 1	Pdxdc1	0.110868	1	-0.0722678
Pyridoxal kinase	Pdxk	0.652142	0.895433	0.398773
PDZ domain-containing protein 11	Pdzd11	0.588614	0.926041	0.174831
Na(+)/H(+) exchange regulatory cofactor NHE-RF3	Pdzk1	0.63721	0.900515	0.43478
Phosphatidylethanolamine-binding protein 1;Hippocampal cholinergic neurostimulating peptide	Pebp1	0.400484	1	0.0776724
Peflin	Pef1	0.540003	0.940114	0.183299
Xaa-Pro dipeptidase	Pepd	1.86672	0.181825	0.330026
Peroxisomal biogenesis factor 19	Pex19	0.116822	1	-0.0525399
Phosphoribosylformylglycinamidine synthase	Pfas	0.0276285	1	0.0197804
Prefoldin subunit 1	Pfdn1	0.115853	1	0.0744678
Prefoldin subunit 2	Pfdn2	0.0576546	1	-0.018894
Prefoldin subunit 4	Pfdn4	0.789874	0.796423	0.122566
Prefoldin subunit 5	Pfdn5	0.321236	1	0.166392
Prefoldin subunit 6	Pfdn6	0.0633316	1	-0.0179085
6-phosphofructo-2-kinase/fructose-2,6-bisphosphatase 4;6-phosphofructo-2-kinase;Fructose-2,6-bisphosphatase	Pfkfb4	0.897884	0.712626	0.365762
ATP-dependent 6-phosphofructokinase;ATP-dependent 6-phosphofructokinase, platelet type	Pfkp	0.102218	1	-0.048746
Profilin-1;Profilin	Pfn1	0.155029	1	0.0560449
Phosphoglycerate mutase 1	Pgam1	0.579954	0.933847	0.358637
6-phosphogluconate dehydrogenase, decarboxylating	Pgd	0.000782588	0.999983	0.000518084
Phosphoglycerate kinase 1;Phosphoglycerate kinase	Pgk1	0.359436	1	0.146558
Peptidoglycan recognition protein 1	Pglyrp1	0.471016	0.97232	-0.171202
Phosphoglucomutase-1	Pgm1;Pgm2	0.0730281	1	-0.0687428
Phosphoglucomutase-2	Pgm2	0.531256	0.945367	0.347226
Phosphoacetylglucosamine mutase	Pgm3	0.690601	0.867962	0.335145
Phosphoglycolate phosphatase	Pgp	1.60606	0.286811	0.378402
Membrane-associated progesterone receptor component 1	Pgrmc1	0.400377	1	0.171114
Membrane-associated progesterone receptor component 2	Pgrmc2	0.59605	0.92531	0.20209
Phosphatase and actin regulator 4	Phactr4	0.890347	0.717016	0.203504
Prohibitin	Phb	0.0915295	1	-0.0966095
Prohibitin-2	Phb2	0.0156307	1	-0.0112594
PHD finger-like domain-containing protein 5A	Phf5a	0.320213	1	0.0830247
14 kDa phosphohistidine phosphatase	Phpt1	0.426902	0.999686	0.108465
Phytanoyl-CoA dioxygenase, peroxisomal	Phyh	1.35877	0.407045	0.472054
Phosphatidylinositol-binding clathrin assembly protein	Picalm	0.13531	1	0.0734608
Polymeric immunoglobulin receptor;Secretory component	Pigr	1.01431	0.634726	-0.204397
Peptidyl-prolyl cis-trans isomerase NIMA-interacting 1	Pin1	1.1354	0.537114	0.379925
Peptidyl-prolyl cis-trans isomerase NIMA-interacting 4	Pin4	0.185734	1	0.0615381
Phosphatidylinositol transfer protein alpha isoform	Pitpna	0.57549	0.934204	0.285399
Phosphatidylinositol transfer protein beta isoform	Pitpnb	0.126667	1	0.0920115
Presequence protease, mitochondrial	Pitrm1	0.304578	1	-0.15043
Pyruvate kinase;Pyruvate kinase PKLR	Pklr	0.487833	0.963149	0.395814
Pyruvate kinase PKM	Pkm	0.448749	0.984335	0.157339
	Pkp2	0.0299668	1	-0.0223881
Plakophilin-3	Pkp3	0.0791971	1	0.0671349
Group XIIB secretory phospholipase A2-like protein	Pla2g12b	0.186152	1	-0.0967264
	Pla2g4c	1.32503	0.433922	-1.16602
Phospholipase A-2-activating protein	Plaa	0.0112089	0.999307	0.00620568
Placenta-specific gene 8 protein	Plac8	0.114737	1	-0.0870132
Phospholipase B1, membrane-associated;Phospholipase A2;Lysophospholipase	Plb1	6.96773	0.000363636	1.84503
Phospholipase B-like 1;Phospholipase B-like 1 chain A;Phospholipase B-like 1 chain B;Phospholipase B-like 1 chain C	Plbd1	1.08242	0.575808	0.475015
1-phosphatidylinositol 4,5-bisphosphate phosphodiesterase beta-3	Plcb3	0.213661	1	0.091705
Phosphoinositide phospholipase C;1-phosphatidylinositol 4,5-bisphosphate phosphodiesterase delta-1	Plcd1	1.88432	0.177009	-0.54148
Plectin	Plec	0.00345108	0.998128	0.00151396
	Plekha5	0.438106	0.994608	-0.18286
Pleckstrin homology domain-containing family A member 6	Plekha6	0.330739	1	-0.127428
Pleckstrin homology domain-containing family A member 7	Plekha7	0.153292	1	-0.0895606
Plasminogen;Plasmin heavy chain A;Activation peptide;Angiostatin;Plasmin heavy chain A, short form;Plasmin light chain B	Plg	0.237241	1	-0.104729
Plasminogen receptor (KT)	Plgrkt	0.677202	0.879325	-0.286873
Perilipin-3	Plin3	0.512436	0.951	0.240003
Proteolipid protein 2	Plp2	0.312508	1	0.148068
Plastin-1	Pls1	0.465973	0.97359	0.187691
Plastin-3	Pls3	0.469714	0.970658	0.208823
Phospholipid scramblase 1	Plscr1	0.978575	0.657482	-0.275663
Plexin-B2	Plxnb2	1.6562	0.260592	-0.457852
Phosphomannomutase 2	Pmm2	0.209699	1	0.0736738
Pinin	Pnn	0.494245	0.955595	-0.156301
Purine nucleoside phosphorylase	Pnp	0.699189	0.859636	0.304145
Purine nucleoside phosphorylase	Pnp2	0.536312	0.943006	0.234839
Pyridoxine-5-phosphate oxidase	Pnpo	1.06548	0.584936	0.425265
Protein POF1B	Pof1b	1.46723	0.344089	-0.441547
Polymerase delta-interacting protein 3	Poldip3	0.147531	1	-0.0754384
NADPH--cytochrome P450 reductase	Por	2.11641	0.111495	0.761794
Inorganic pyrophosphatase	Ppa1	1.52072	0.316544	0.274206
Inorganic pyrophosphatase 2, mitochondrial	Ppa2	0.169366	1	0.0736393
Phosphopantothenate--cysteine ligase	Ppcs	0.967915	0.659635	0.393833
Peptidyl-prolyl cis-trans isomerase A;Peptidyl-prolyl cis-trans isomerase A, N-terminally processed;Peptidyl-prolyl cis-trans isomerase	Ppia;Gm5160	0.124253	1	-0.0275509
Peptidyl-prolyl cis-trans isomerase B	Ppib	0.0192772	1	-0.0102504
Peptidyl-prolyl cis-trans isomerase D	Ppid	0.248668	1	0.161034
Peptidyl-prolyl cis-trans isomerase F, mitochondrial	Ppif	0.582694	0.930744	-0.230041
Peptidyl-prolyl cis-trans isomerase;Peptidyl-prolyl cis-trans isomerase H	Ppih	0.593078	0.921582	0.257024
Peptidyl-prolyl cis-trans isomerase-like 1	Ppil1	0.160397	1	0.112349
Protein phosphatase 1A	Ppm1a	0.242203	1	0.17421
Protein phosphatase 1G	Ppm1g	0.209053	1	0.0951157
Serine/threonine-protein phosphatase PP1-alpha catalytic subunit	Ppp1ca	0.0276805	1	0.0211621
Serine/threonine-protein phosphatase PP1-beta catalytic subunit	Ppp1cb	0.0195715	1	0.0154846
Serine/threonine-protein phosphatase PP1-gamma catalytic subunit	Ppp1cc	0.0791378	1	0.0459962
Protein phosphatase 1 regulatory subunit 12A	Ppp1r12a	0.616214	0.910664	-0.153679
Protein phosphatase 1 regulatory subunit 14D	Ppp1r14d	0.0575276	1	0.0297478
Protein phosphatase 1 regulatory subunit 1B	Ppp1r1b	0.0388791	1	0.0167418
Protein phosphatase inhibitor 2	Ppp1r2	0.714501	0.858905	-0.205026
Protein phosphatase 1 regulatory subunit 7	Ppp1r7	0.412357	1	0.0802584
Serine/threonine-protein phosphatase 2A catalytic subunit beta isoform	Ppp2cb	0.00708114	0.996173	0.00352418
Serine/threonine-protein phosphatase 2A 65 kDa regulatory subunit A alpha isoform	Ppp2r1a	0.0843943	1	0.0683562
Serine/threonine-protein phosphatase 2A 55 kDa regulatory subunit B alpha isoform;Serine/threonine-protein phosphatase 2A 55 kDa regulatory subunit B	Ppp2r2a	0.140354	1	0.068378
	Ppp2r5d	0.327955	1	-0.211269
Serine/threonine-protein phosphatase 4 catalytic subunit	Ppp4c	0.400042	1	-0.22989
Serine/threonine-protein phosphatase 4 regulatory subunit 2	Ppp4r2	0.174703	1	-0.0682812
Serine/threonine-protein phosphatase 5;Serine/threonine-protein phosphatase	Ppp5c	0.848346	0.746471	0.337456
Serine/threonine-protein phosphatase 6 catalytic subunit;Serine/threonine-protein phosphatase 6 catalytic subunit, N-terminally processed	Ppp6c	0.504091	0.950053	0.219598
Serine/threonine-protein phosphatase 6 regulatory subunit 3	Ppp6r3	0.711702	0.852889	0.224804
Proline-rich acidic protein 1	Prap1	0.0136967	1	-0.00713521
Peroxiredoxin-1	Prdx1	0.565576	0.943915	0.155452
Peroxiredoxin-2	Prdx2	0.318802	1	0.141624
Thioredoxin-dependent peroxide reductase, mitochondrial	Prdx3	0.133648	1	0.0985504
Peroxiredoxin-4	Prdx4	0.890996	0.717701	0.499843
Peroxiredoxin-5, mitochondrial	Prdx5	0.397426	1	0.128392
Peroxiredoxin-6	Prdx6	0.6274	0.901952	0.170158
Prolyl endopeptidase	Prep	0.199164	1	-0.142957
cAMP-dependent protein kinase catalytic subunit alpha;cAMP-dependent protein kinase catalytic subunit beta	Prkaca;Prkacb	0.142081	1	-0.0865636
cAMP-dependent protein kinase type I-alpha regulatory subunit;cAMP-dependent protein kinase type I-alpha regulatory subunit, N-terminally processed	Prkar1a	0.104722	1	-0.0636218
cAMP-dependent protein kinase type II-alpha regulatory subunit	Prkar2a	0.181601	1	-0.0624102
Protein kinase C;Protein kinase C alpha type	Prkca	0.325952	1	-0.209888
Protein kinase C delta type;Protein kinase C delta type regulatory subunit;Protein kinase C delta type catalytic subunit;Protein kinase C	Prkcd	0.124286	1	0.115482
Glucosidase 2 subunit beta	Prkcsh	0.0551264	1	0.0166888
Interferon-inducible double-stranded RNA-dependent protein kinase activator A	Prkra	0.0679551	1	0.0399848
Protein arginine N-methyltransferase 1	Prmt1	0.542318	0.941209	-0.237592
Proline dehydrogenase 1, mitochondrial	Prodh	0.975744	0.654369	-0.334184
Proline synthase co-transcribed bacterial homolog protein	Prosc	0.529445	0.947198	0.258629
Pre-mRNA-processing factor 19	Prpf19	0.0145867	1	-0.0101258
U4/U6 small nuclear ribonucleoprotein Prp31	Prpf31	0.0810404	1	0.0361252
Pre-mRNA-splicing factor 38B	Prpf38b	0.5101	0.948836	0.121995
Pre-mRNA-processing factor 40 homolog A	Prpf40a	0.00683485	0.996291	-0.00640965
Pre-mRNA-processing-splicing factor 8	Prpf8	0.368082	1	-0.191661
	Prps1l1	0.0303586	1	-0.0131381
Phosphoribosyl pyrophosphate synthase-associated protein 1	Prpsap1	1.41639	0.372915	0.49744
Proline-rich protein 15	Prr15	0.945175	0.674538	0.279806
Protein PRRC1	Prrc1	0.293392	1	0.183507
Protein PRRC2A	Prrc2a	0.840945	0.747971	-0.17742
Protein PRRC2C	Prrc2c	0.27195	1	-0.106156
Anionic trypsin-2	Prss2	0.506401	0.948329	0.285106
Prosaposin	Psap	0.354253	1	-0.113629
Proteasome subunit alpha type-1	Psma1	0.281485	1	0.173312
Proteasome subunit alpha type-2	Psma2	0.17459	1	0.107799
Proteasome subunit alpha type-3	Psma3	0.144013	1	0.10796
Proteasome subunit alpha type-4;Proteasome subunit alpha type	Psma4	0.230305	1	0.144538
Proteasome subunit alpha type-5	Psma5	0.238103	1	0.200082
Proteasome subunit alpha type-6	Psma6	0.264217	1	0.124342
Proteasome subunit alpha type-7	Psma7	0.122889	1	0.0476291
Proteasome subunit beta type-1	Psmb1	0.00865679	0.996692	0.00668538
Proteasome subunit beta type-10	Psmb10	0.146612	1	0.0515562
Proteasome subunit beta type-2	Psmb2	0.125989	1	0.0814649
Proteasome subunit beta type-3	Psmb3	0.129121	1	0.13352
Proteasome subunit beta type-4	Psmb4	0.269517	1	0.149619
Proteasome subunit beta type-5	Psmb5	0.559242	0.93422	0.2802
Proteasome subunit beta type-6	Psmb6	0.304342	1	0.203632
Proteasome subunit beta type-7	Psmb7	0.0503229	1	0.0238687
Proteasome subunit beta type-8;Proteasome subunit beta type	Psmb8	0.115923	1	-0.0496488
Proteasome subunit beta type-9	Psmb9	0.392737	1	0.205978
26S protease regulatory subunit 4	Psmc1	0.219273	1	-0.0843619
26S protease regulatory subunit 7	Psmc2	0.0619276	1	0.0244347
26S protease regulatory subunit 6A	Psmc3	0.0828072	1	-0.0301024
26S protease regulatory subunit 6B	Psmc4	0.0204361	1	0.0126634
26S protease regulatory subunit 8	Psmc5	0.0511388	1	-0.0181925
26S protease regulatory subunit 10B	Psmc6	0.0626426	1	0.0290902
26S proteasome non-ATPase regulatory subunit 1	Psmd1	0.0802686	1	-0.0611008
26S proteasome non-ATPase regulatory subunit 10	Psmd10	0.0375343	1	-0.0295199
26S proteasome non-ATPase regulatory subunit 11	Psmd11	0.0396339	1	0.0319783
26S proteasome non-ATPase regulatory subunit 12	Psmd12	0.130055	1	-0.0745187
26S proteasome non-ATPase regulatory subunit 13	Psmd13	0.241905	1	-0.14681
26S proteasome non-ATPase regulatory subunit 14	Psmd14	0.542686	0.943025	-0.243902
26S proteasome non-ATPase regulatory subunit 2	Psmd2	0.241117	1	-0.148405
26S proteasome non-ATPase regulatory subunit 3	Psmd3	0.0896214	1	-0.0486877
	Psmd4	0.799954	0.799285	-0.211934
26S proteasome non-ATPase regulatory subunit 4	Psmd4	0.0977346	1	-0.0318307
26S proteasome non-ATPase regulatory subunit 5	Psmd5	0.353091	1	-0.150503
26S proteasome non-ATPase regulatory subunit 6	Psmd6	0.0788958	1	0.0473019
26S proteasome non-ATPase regulatory subunit 7	Psmd7	0.320055	1	0.156064
26S proteasome non-ATPase regulatory subunit 8	Psmd8	0.105315	1	-0.0671201
26S proteasome non-ATPase regulatory subunit 9	Psmd9	1.35836	0.405624	0.288607
Proteasome activator complex subunit 1	Psme1	0.329746	1	0.0977522
Proteasome activator complex subunit 2	Psme2	0.509036	0.945968	0.192639
Paraspeckle component 1	Pspc1	0.610868	0.904989	-0.202663
Proline-serine-threonine phosphatase-interacting protein 2	Pstpip2	0.916129	0.692162	-0.177674
Polypyrimidine tract-binding protein 1	Ptbp1	0.108309	1	0.0480733
Polypyrimidine tract-binding protein 3	Ptbp3	0.192663	1	0.126717
Prostaglandin E synthase 3	Ptges3	0.15886	1	-0.0402299
Prostaglandin reductase 1	Ptgr1	2.52805	0.053697	0.872858
Prostaglandin reductase 2	Ptgr2	0.950889	0.672332	0.323198
Prothymosin alpha;Prothymosin alpha, N-terminally processed;Thymosin alpha	Ptma	1.27884	0.462587	-0.248786
Parathymosin	Ptms	0.291422	1	-0.0833695
Protein tyrosine phosphatase type IVA 1	Ptp4a1	0.398097	1	0.207837
Tyrosine-protein phosphatase non-receptor type 6	Ptpn6	0.790419	0.797093	-0.479439
Protein-tyrosine-phosphatase;Receptor-type tyrosine-protein phosphatase kappa	Ptprk	2.03087	0.134222	0.660039
Putative peptidyl-tRNA hydrolase PTRHD1	Ptrhd1	0.26796	1	-0.0977236
Poly(U)-binding-splicing factor PUF60	Puf60	0.00808797	0.996136	-0.00633258
Transcriptional activator protein Pur-alpha	Pura	0.147185	1	0.132941
Transcriptional activator protein Pur-beta	Purb	0.232297	1	0.143937
Nectin-2	Pvrl2	0.211484	1	0.0934215
Paxillin	Pxn	0.34323	1	-0.319286
Apoptosis-associated speck-like protein containing a CARD	Pycard	0.249428	1	0.0546349
Pyrroline-5-carboxylate reductase 3	Pycrl	0.658814	0.889873	0.334102
Glycogen phosphorylase, brain form	Pygb	0.0908531	1	-0.0653757
	Qars	0.378555	1	-0.210451
Dihydropteridine reductase	Qdpr	0.220923	1	0.128378
Ras-related protein Rab-10	Rab10	0.163267	1	-0.085342
Ras-related protein Rab-11B;Ras-related protein Rab-11A	Rab11b;Rab11a	0.249351	1	-0.0893364
Rab11 family-interacting protein 1	Rab11fip1	0.434825	0.993271	-0.217713
Rab11 family-interacting protein 3	Rab11fip3	2.95168	0.0268696	0.603958
Ras-related protein Rab-14	Rab14	0.261759	1	-0.0905809
Ras-related protein Rab-18	Rab18	0.231311	1	-0.180167
Ras-related protein Rab-1A	Rab1A	0.602944	0.915734	0.196115
Ras-related protein Rab-1B	Rab1b	0.107214	1	-0.0899234
Ras-related protein Rab-21	Rab21	0.0120474	1	-0.0100173
Ras-related protein Rab-2A;Ras-related protein Rab-2B	Rab2a;Rab2b	0.179374	1	-0.0652405
Ras-related protein Rab-35	Rab35	0.0263876	1	0.0177687
Ras-related protein Rab-5C	Rab5c	0.262811	1	0.0886441
Ras-related protein Rab-6A;Ras-related protein Rab-6B	Rab6a;Rab6b	0.19341	1	0.0516634
Ras-related protein Rab-7a	Rab7a	0.557934	0.935828	-0.213859
Ras-related protein Rab-8A	Rab8a	0.323139	1	0.17144
Rab GTPase-binding effector protein 2	Rabep2	0.703206	0.857555	-0.206959
Ras-related C3 botulinum toxin substrate 1;Ras-related C3 botulinum toxin substrate 3	Rac1;Rac3	0.201278	1	0.115295
UV excision repair protein RAD23 homolog A	Rad23a	0.0995889	1	0.0736316
UV excision repair protein RAD23 homolog B	Rad23b	0.15416	1	-0.0388103
mRNA export factor	Rae1	0.0359898	1	0.0274
Ras-related protein Ral-B	Ralb	0.736665	0.8303	-0.248052
RNA-binding protein Raly	Raly	0.0584356	1	-0.022857
GTP-binding nuclear protein Ran	Ran;1700009N14Rik	0.0794404	1	0.0547907
Ran-specific GTPase-activating protein	Ranbp1	0.0390276	1	-0.0105641
E3 SUMO-protein ligase RanBP2	Ranbp2	0.336955	1	-0.22017
Ran-binding protein 3	Ranbp3	0.190643	1	0.0739679
Ran GTPase-activating protein 1	Rangap1	0.578082	0.935158	-0.276981
Ras-related protein Rap-1b	Rap1b	0.220536	1	-0.16934
	Raph1	0.614189	0.907808	0.189184
Arginine--tRNA ligase, cytoplasmic	Rars	0.00213568	0.999283	0.00192946
Histone-binding protein RBBP4	Rbbp4	0.0553512	1	-0.0402541
Histone-binding protein RBBP7	Rbbp7	3.12404e-05	0.999946	-1.48416e-05
Ribokinase	Rbks	0.722242	0.852578	0.313782
RNA-binding protein 14	Rbm14	0.314989	1	-0.0770763
Splicing factor 45	Rbm17	0.136659	1	0.0677409
RNA-binding protein 25	Rbm25	0.562972	0.939704	-0.29972
RNA-binding protein 27	Rbm27	0.160745	1	0.0540969
RNA-binding protein 3	Rbm3	0.864069	0.744936	-0.154658
RNA-binding protein 39	Rbm39	0.36722	1	-0.223849
RNA-binding protein 47	Rbm47	0.138421	1	0.0520604
RNA-binding protein 8A	Rbm8a	0.195931	1	-0.0549354
RNA-binding motif protein, X chromosome;RNA-binding motif protein, X chromosome, N-terminally processed	Rbmx	0.0497489	1	-0.0227869
RNA binding motif protein, X-linked-like-1	Rbmxl1	0.229433	1	-0.0626751
Retinol-binding protein 2	Rbp2	7.09974	0.000444444	1.2455
E3 ubiquitin-protein ligase RBX1;E3 ubiquitin-protein ligase RBX1, N-terminally processed	Rbx1	0.25289	1	-0.104844
Regulator of chromosome condensation	Rcc1	0.365042	1	0.218326
Protein RCC2	Rcc2	1.49477	0.324271	-0.653904
Reticulocalbin-2	Rcn2	0.433946	0.991874	-0.155949
Retinol dehydrogenase 11	Rdh11	0.341102	1	-0.188352
Retinol dehydrogenase 7	Rdh7	2.31424	0.0834737	0.938279
Receptor expression-enhancing protein	Reep5	0.0744186	1	-0.0533718
Receptor expression-enhancing protein 6	Reep6	1.67172	0.25965	0.728996
Regenerating islet-derived protein 3-beta;Regenerating islet-derived protein 3-beta 16.5 kDa form;Regenerating islet-derived protein 3-beta 15 kDa form	Reg3b	2.7099	0.0372414	-0.91721
Regenerating islet-derived protein 3-gamma;Regenerating islet-derived protein 3-gamma 16.5 kDa form;Regenerating islet-derived protein 3-gamma 15 kDa form	Reg3g	2.79889	0.0322264	-0.857547
Regenerating islet-derived protein 4	Reg4	0.257539	1	0.123334
Protein RER1	Rer1	0.660621	0.887665	-0.121756
Riboflavin kinase	Rfk	0.483901	0.963765	0.20106
Transforming protein RhoA	Rhoa	0.067846	1	-0.034203
Rhophilin-2	Rhpn2	0.121322	1	-0.0402756
Receptor-interacting serine/threonine-protein kinase 1	Ripk1	1.04066	0.604792	0.485426
Receptor-interacting serine/threonine-protein kinase 3	Ripk3	0.32783	1	-0.115855
Regulator of microtubule dynamics protein 3	Rmdn3	2.76007	0.0339286	0.892906
2-5A-dependent ribonuclease	Rnasel	1.60159	0.287839	-0.53069
E3 ubiquitin-protein ligase RNF114	Rnf114	0.214569	1	-0.101692
E3 ubiquitin-protein ligase RNF213	Rnf213	0.710218	0.854321	-0.280193
Ribonuclease inhibitor	Rnh1	0.00960334	0.99904	0.00521851
Aminopeptidase B	Rnpep	0.113739	1	0.0570068
RNA-binding protein with serine-rich domain 1	Rnps1	0.611149	0.905607	-0.121415
Rho-associated protein kinase 1	Rock1	0.328902	1	0.127465
Rho-associated protein kinase	Rock2	0.283958	1	0.132893
Ribose-5-phosphate isomerase	Rpia	0.867436	0.740214	0.168317
60S ribosomal protein L10;60S ribosomal protein L10-like	Rpl10;Rpl10l	0.198703	1	-0.0675693
Ribosomal protein;60S ribosomal protein L10a	Rpl10a	0.236959	1	-0.125452
60S ribosomal protein L11	Rpl11;Gm10036	0.0245329	1	-0.00988281
60S ribosomal protein L12	Rpl12;Gm16519	0.0204461	1	-0.00929713
60S ribosomal protein L13	Rpl13	0.108089	1	-0.0302471
60S ribosomal protein L13a	Rpl13a	0.431656	0.994297	-0.0911521
60S ribosomal protein L14	Rpl14	0.0772666	1	-0.0257369
60S ribosomal protein L15	Rpl15	0.430917	0.994902	-0.119783
60S ribosomal protein L17	Rpl17	0.130671	1	-0.039498
60S ribosomal protein L18	Rpl18	0.380467	1	-0.0765791
60S ribosomal protein L18a	Rpl18a	0.156845	1	-0.042516
60S ribosomal protein L19;Ribosomal protein L19	Rpl19	0.551241	0.939548	-0.196194
60S ribosomal protein L21	Rpl21	0.18827	1	-0.0613971
60S ribosomal protein L22	Rpl22	0.168682	1	-0.0485458
60S ribosomal protein L22-like 1	Rpl22l1	0.851798	0.756802	-0.258673
60S ribosomal protein L23	Rpl23	0.185915	1	-0.0501434
60S ribosomal protein L23a	Rpl23a	0.0272559	1	-0.0107675
60S ribosomal protein L24	Rpl24	0.0932543	1	-0.023874
60S ribosomal protein L26	Rpl26	0.0901841	1	-0.0286244
60S ribosomal protein L27	Rpl27	0.37445	1	-0.0888383
60S ribosomal protein L27a	Rpl27a	0.369803	1	-0.0905201
60S ribosomal protein L28	Rpl28	0.0441069	1	-0.0141852
60S ribosomal protein L3	Rpl3	0.337741	1	-0.0999209
60S ribosomal protein L30	Rpl30	0.106291	1	-0.0392811
60S ribosomal protein L31	Rpl31	0.0141083	1	-0.00388551
60S ribosomal protein L32	Rpl32	0.291741	1	-0.0752426
60S ribosomal protein L34	Rpl34	0.0210207	1	-0.00676239
60S ribosomal protein L35	Rpl35;Gm10269	0.524615	0.950242	-0.128821
60S ribosomal protein L35a	Rpl35a	0.204408	1	-0.0560318
60S ribosomal protein L36	Rpl36	0.00638127	0.996902	-0.00199807
60S ribosomal protein L36a	Rpl36a	0.0565175	1	-0.014284
60S ribosomal protein L37	Rpl37	0.194409	1	0.0880277
60S ribosomal protein L37a	Rpl37a	0.169631	1	-0.054507
60S ribosomal protein L38	Rpl38	0.0754497	1	-0.0210804
60S ribosomal protein L39	Rpl39	0.210959	1	0.0843155
60S ribosomal protein L4	Rpl4	0.184976	1	-0.0687864
60S ribosomal protein L5	Rpl5	0.0395392	1	-0.0191462
60S ribosomal protein L6	Rpl6	0.0867071	1	-0.0271448
60S ribosomal protein L7	Rpl7	0.511668	0.950248	-0.127986
60S ribosomal protein L7a	Rpl7a	0.237068	1	-0.0653284
60S ribosomal protein L8	Rpl8	0.0963049	1	-0.0329772
60S ribosomal protein L9	Rpl9	0.0694584	1	0.0315942
60S acidic ribosomal protein P0	Rplp0	0.09695	1	-0.0755495
60S acidic ribosomal protein P1	Rplp1	0.335522	1	-0.102154
60S acidic ribosomal protein P2	Rplp2	0.181145	1	-0.0556173
Dolichyl-diphosphooligosaccharide--protein glycosyltransferase subunit 1	Rpn1	0.481865	0.965038	-0.15278
Dolichyl-diphosphooligosaccharide--protein glycosyltransferase subunit 2	Rpn2	1.25223	0.478195	-0.435446
40S ribosomal protein S10	Rps10	0.184752	1	-0.0516322
40S ribosomal protein S11	Rps11	0.0469352	1	-0.0154452
40S ribosomal protein S12	Rps12	0.169023	1	-0.0571457
40S ribosomal protein S13	Rps13	0.15887	1	-0.05401
40S ribosomal protein S14	Rps14	0.133204	1	-0.0464219
40S ribosomal protein S15	Rps15	0.0164205	1	0.00908136
40S ribosomal protein S15a	Rps15a	0.0599188	1	0.0314149
40S ribosomal protein S16	Rps16	0.133127	1	-0.0497569
40S ribosomal protein S17	Rps17	0.18321	1	-0.0705563
40S ribosomal protein S18	Rps18;Gm10260	0.314839	1	-0.0792799
40S ribosomal protein S19	Rps19	0.072324	1	-0.022107
40S ribosomal protein S2	Rps2;Gm8225	0.103861	1	0.0711111
40S ribosomal protein S20	Rps20	0.0599231	1	-0.0309557
40S ribosomal protein S21	Rps21	0.264754	1	-0.0662233
40S ribosomal protein S23	Rps23	0.169673	1	-0.0549439
40S ribosomal protein S24	Rps24	0.156526	1	-0.0554482
40S ribosomal protein S25	Rps25	0.0708677	1	-0.02114
40S ribosomal protein S26	Rps26	0.130366	1	-0.0351155
40S ribosomal protein S27	Rps27	0.407235	1	-0.239988
Ubiquitin-40S ribosomal protein S27a;Ubiquitin;40S ribosomal protein S27a	Rps27a	0.146093	1	0.0400568
40S ribosomal protein S27-like;40S ribosomal protein S27	Rps27l	0.0763479	1	0.0292093
40S ribosomal protein S28	Rps28	0.496979	0.954131	-0.0939533
40S ribosomal protein S29	Rps29	0.0799251	1	-0.0682762
40S ribosomal protein S3	Rps3	0.0800506	1	0.0434498
40S ribosomal protein S3a	Rps3a	0.0605072	1	0.0206696
40S ribosomal protein S4, X isoform;40S ribosomal protein S4	Rps4x;Gm15013	0.0726012	1	-0.0340831
40S ribosomal protein S5;40S ribosomal protein S5, N-terminally processed	Rps5	0.149353	1	-0.16888
40S ribosomal protein S6	Rps6	0.0290913	1	-0.00973034
Ribosomal protein S6 kinase;Ribosomal protein S6 kinase alpha-1	Rps6ka1	0.18602	1	0.109673
Ribosomal protein S6 kinase alpha-3	Rps6ka3	0.790457	0.798878	-0.207712
40S ribosomal protein S7	Rps7;Gm9493	0.0280291	1	0.0188564
40S ribosomal protein S8	Rps8	0.201236	1	-0.0574486
40S ribosomal protein S9	Rps9	0.20144	1	-0.0647162
40S ribosomal protein SA	Rpsa	0.00217776	0.99962	-0.00119352
Ribosome-binding protein 1	Rrbp1	0.277036	1	-0.0847248
tRNA-splicing ligase RtcB homolog	Rtcb	0.0539295	1	0.0214349
Reticulon;Reticulon-1	Rtn1	0.623633	0.906254	-0.31295
Reticulon-3	Rtn3	0.438644	0.994451	0.270903
Reticulon;Reticulon-4	Rtn4	3.36565	0.0122353	-0.704687
RuvB-like 1	Ruvbl1	0.935813	0.675357	-0.510043
RuvB-like 2	Ruvbl2	0.0759433	1	-0.0406015
Protein S100-A10	S100a10	0.0774366	1	-0.0367644
Protein S100-A11	S100a11	0.859942	0.749073	-0.214468
Protein S100-A13	S100a13	0.496038	0.955004	-0.157137
Protein S100-A6	S100a6	0.334914	1	-0.0997689
Phosphatidylinositide phosphatase SAC1	Sacm1l	0.628125	0.905005	-0.295123
SUMO-activating enzyme subunit 1;SUMO-activating enzyme subunit 1, N-terminally processed	Sae1	0.970336	0.657546	-0.464972
Scaffold attachment factor B1	Safb	0.355657	1	-0.125228
Deoxynucleoside triphosphate triphosphohydrolase SAMHD1	Samhd1	0.140752	1	-0.10747
Histone deacetylase complex subunit SAP18	Sap18	0.356282	1	0.188852
GTP-binding protein SAR1b	Sar1b	0.795493	0.795808	0.399264
Specifically androgen-regulated gene protein	Sarg	0.282629	1	0.0878642
SAP domain-containing ribonucleoprotein	Sarnp	0.174561	1	-0.0533198
Serine--tRNA ligase, cytoplasmic	Sars	0.112531	1	0.0743383
U4/U6.U5 tri-snRNP-associated protein 1	Sart1	0.102305	1	-0.0550954
Squamous cell carcinoma antigen recognized by T-cells 3	Sart3	0.00525412	0.998136	0.00243825
Ribosome maturation protein SBDS	Sbds	0.0518003	1	-0.0209913
Secretory carrier-associated membrane protein 2	Scamp2	0.406515	1	-0.184909
Sec1 family domain-containing protein 1	Scfd1	0.174876	1	-0.13786
Adseverin	Scin	0.607102	0.912438	-0.168923
Selenocysteine lyase	Scly	0.331249	1	0.162713
Non-specific lipid-transfer protein	Scp2	1.17112	0.522609	0.341824
Retinoid-inducible serine carboxypeptidase	Scpep1	0.149847	1	0.108685
Secernin-2	Scrn2	0.639645	0.904415	0.22064
Syndecan-4	Sdc4	2.11884	0.111957	0.399243
Syntenin-1	Sdcbp	1.10593	0.561509	0.314991
Syntenin-2	Sdcbp2	0.705343	0.858067	-0.301395
Stromal cell-derived factor 2-like protein 1	Sdf2l1	0.277483	1	-0.151406
45 kDa calcium-binding protein	Sdf4	0.485756	0.964092	-0.248432
Succinate dehydrogenase [ubiquinone] flavoprotein subunit, mitochondrial	Sdha	0.245667	1	0.170812
Succinate dehydrogenase [ubiquinone] iron-sulfur subunit, mitochondrial	Sdhb	0.284327	1	0.11464
Protein SEC13 homolog	Sec13	1.16323	0.523295	0.464663
SEC14-like protein 2	Sec14l2	3.38638	0.0116364	1.23447
	Sec16a	1.21039	0.500647	0.273966
Protein transport protein Sec16B	Sec16b	1.75099	0.228645	0.410774
Vesicle-trafficking protein SEC22b	Sec22b	0.417551	1	0.201902
Protein transport protein Sec23A	Sec23a	0.39779	1	0.32185
Protein transport protein Sec23B	Sec23b	0.0587401	1	0.0456521
SEC23-interacting protein	Sec23ip	0.220902	1	0.119778
Protein transport protein Sec24A	Sec24a	0.418737	0.999896	0.268348
	Sec24b	0.334381	1	0.110994
	Sec24c	0.0998057	1	0.0698304
	Sec24d	3.98298	0.00352	1.28104
Protein transport protein Sec31A	Sec31a	0.647663	0.90055	0.360457
Protein transport protein Sec31B	Sec31b	0.436738	0.996834	-0.216579
Protein transport protein Sec61 subunit beta	Sec61b;Gm10320	0.42287	0.999913	-0.254801
Nucleoporin SEH1	Seh1l	0.1579	1	0.0655241
Selenium-binding protein 1;Selenium-binding protein 2	Selenbp1;Selenbp2	0.263755	1	-0.19665
Semaphorin-4B	Sema4b	0.912833	0.694376	0.304253
Selenide, water dikinase 2	Sephs2	0.477443	0.966663	0.263946
Plasminogen activator inhibitor 1 RNA-binding protein	Serbp1	0.109294	1	-0.0301094
Serine hydrolase-like protein	Serhl	0.343325	1	-0.206416
Alpha-1-antitrypsin 1-1;Alpha-1-antitrypsin 1-3	Serpina1a;Serpina1c	0.327464	1	-0.208854
Alpha-1-antitrypsin 1-2	Serpina1b	0.341824	1	-0.219186
Alpha-1-antitrypsin 1-4	Serpina1d	0.497191	0.957389	-0.341065
Alpha-1-antitrypsin 1-5	Serpina1e	0.00356426	0.998318	-0.00265312
Serine protease inhibitor A3K	Serpina3k	0.492558	0.955664	-0.195814
Leukocyte elastase inhibitor A	Serpinb1a	0.0153612	1	0.00925004
Serpin B6	Serpinb6;Serpinb6a	0.0561586	1	0.02546
	Serpinb9c;Serpinb9b	0.503229	0.950653	-0.364408
Antithrombin-III	Serpinc1	0.286044	1	0.12581
Protein SET	Set	0.0844279	1	-0.0305377
Histone-lysine N-methyltransferase setd3	Setd3	0.118418	1	-0.0572165
Splicing factor 1	Sf1	0.129495	1	0.0422322
Splicing factor 3A subunit 1	Sf3a1	0.108267	1	0.0694763
Splicing factor 3A subunit 2	Sf3a2	0.249121	1	0.145701
Splicing factor 3A subunit 3	Sf3a3	0.105161	1	-0.0708859
Splicing factor 3B subunit 1	Sf3b1	0.439486	0.993603	-0.278376
	Sf3b2	0.143078	1	-0.0451806
Splicing factor 3B subunit 3	Sf3b3	0.246074	1	-0.169305
Splicing factor 3B subunit 4	Sf3b4	0.104136	1	-0.0522314
Splicing factor 3B subunit 6	Sf3b6	0.00381136	0.999076	-0.00223923
14-3-3 protein sigma	Sfn	0.563558	0.944085	0.174008
Splicing factor, proline- and glutamine-rich	Sfpq	0.1594	1	-0.0542034
Sideroflexin-1	Sfxn1	0.283267	1	0.157143
Sphingosine-1-phosphate lyase 1	Sgpl1	1.23727	0.484207	0.632713
Small glutamine-rich tetratricopeptide repeat-containing protein alpha	Sgta	0.521538	0.951088	0.260733
SH3 domain-binding glutamic acid-rich-like protein	Sh3bgrl	0.0933443	1	0.0612515
SH3 domain-binding glutamic acid-rich-like protein 3	Sh3bgrl3	0.182892	1	-0.0529532
Endophilin-A2	Sh3gl1	0.306901	1	-0.146057
Endophilin-B1	Sh3glb1	0.775623	0.806066	0.256169
Serine hydroxymethyltransferase, cytosolic;Serine hydroxymethyltransferase	Shmt1	0.00972423	1	0.00801927
Serine hydroxymethyltransferase	Shmt2	0.880114	0.724247	-0.471648
Sialate O-acetylesterase;Sialate O-acetylesterase small subunit;Sialate O-acetylesterase large subunit	Siae	0.148022	1	-0.054158
	Sis	2.50647	0.0550588	0.397445
Superkiller viralicidic activity 2-like 2	Skiv2l2	0.0446572	1	0.0371804
S-phase kinase-associated protein 1	Skp1	0.18846	1	0.122492
Ileal sodium/bile acid cotransporter	Slc10a2	6.32644	0.000307692	-1.35091
Solute carrier family 13 member 2	Slc13a2	0.906108	0.704729	-0.231007
Solute carrier family 15 member 1	Slc15a1	2.86512	0.02952	0.639626
Monocarboxylate transporter 1	Slc16a1	0.0347007	1	-0.0142876
Solute carrier family 22 member 18	Slc22a18	0.00822465	0.996741	0.0035091
Mitochondrial dicarboxylate carrier	Slc25a10	0.16295	1	0.0898744
Mitochondrial 2-oxoglutarate/malate carrier protein	Slc25a11	0.441239	0.992854	0.198954
Calcium-binding mitochondrial carrier protein SCaMC-1	Slc25a24	0.526971	0.948872	-0.380482
Phosphate carrier protein, mitochondrial	Slc25a3	0.423012	1	-0.178742
ADP/ATP translocase 1	Slc25a4	1.91679	0.162545	-0.794013
ADP/ATP translocase 2;ADP/ATP translocase 2, N-terminally processed	Slc25a5	0.063893	1	-0.0381845
Solute carrier family 26 member 6	Slc26a6	0.849904	0.752754	0.293686
Long-chain fatty acid transport protein 4	Slc27a4	1.10265	0.560408	0.553643
Sodium/nucleoside cotransporter 2;Sodium/nucleoside cotransporter	Slc28a2;Gm14085	0.300716	1	0.0920703
Sodium-dependent phosphate transport protein 2B	Slc34a2	0.0874223	1	0.0273024
Neutral and basic amino acid transport protein rBAT	Slc3a1	0.0645544	1	0.0205748
4F2 cell-surface antigen heavy chain	Slc3a2	1.28111	0.464056	0.397082
Large neutral amino acids transporter small subunit 4	Slc43a2	0.379892	1	0.238002
Choline transporter-like protein 4	Slc44a4	2.52605	0.0532537	-0.867284
Anion exchange protein;Electrogenic sodium bicarbonate cotransporter 1	Slc4a4	0.555712	0.936373	-0.203315
Organic solute transporter subunit alpha	Slc51a	1.37286	0.397818	-0.535745
Organic solute transporter subunit beta	Slc51b	1.38918	0.39113	-0.831206
Solute carrier family 52, riboflavin transporter, member 3	Slc52a3	0.612108	0.908079	-0.205053
Sodium/glucose cotransporter 1	Slc5a1	2.78127	0.0325818	0.385478
Sodium/myo-inositol cotransporter 2	Slc5a11	0.463038	0.97571	0.120017
Sodium-coupled monocarboxylate transporter 1	Slc5a8	0.0263338	1	-0.0149862
Sodium-dependent neutral amino acid transporter B(0)AT1	Slc6a19	0.575245	0.933366	0.149079
Y+L amino acid transporter 1	Slc7a7	0.196516	1	-0.0934155
Large neutral amino acids transporter small subunit 2	Slc7a8	1.96537	0.150095	0.55035
b(0,+)-type amino acid transporter 1	Slc7a9	0.440555	0.993313	-0.239828
Sodium/hydrogen exchanger	Slc9a3	3.0407	0.0211818	0.587238
Na(+)/H(+) exchange regulatory cofactor NHE-RF1	Slc9a3r1	0.708402	0.855156	0.166452
SRA stem-loop-interacting RNA-binding protein, mitochondrial	Slirp	0.0860543	1	0.034173
STE20-like serine/threonine-protein kinase	Slk	0.291978	1	-0.103499
SAFB-like transcription modulator	Sltm	0.670051	0.886684	-0.202368
Stromal membrane-associated protein 1	Smap1	0.00387915	0.999389	0.00300062
Stromal membrane-associated protein 2	Smap2	0.245821	1	0.101261
Transcription activator BRG1	Smarca4	0.0213597	1	-0.0164151
SWI/SNF-related matrix-associated actin-dependent regulator of chromatin subfamily A member 5	Smarca5	0.784468	0.798539	-0.416869
SWI/SNF complex subunit SMARCC1	Smarcc1	0.948313	0.674846	-0.241802
SWI/SNF complex subunit SMARCC2	Smarcc2	0.200753	1	0.135992
SWI/SNF-related matrix-associated actin-dependent regulator of chromatin subfamily E member 1	Smarce1	0.148061	1	0.114438
Structural maintenance of chromosomes protein 1A	Smc1a	0.769014	0.812035	-0.478394
Structural maintenance of chromosomes protein 2	Smc2	0.469375	0.970283	-0.109293
Structural maintenance of chromosomes protein 3	Smc3	0.0140419	1	-0.00685352
Small integral membrane protein 24	Smim24	3.35678	0.0121143	0.553793
Survival of motor neuron-related-splicing factor 30	Smndc1	0.15224	1	-0.056594
Sphingomyelin phosphodiesterase 3	Smpd3	0.0889276	1	-0.034781
Acid sphingomyelinase-like phosphodiesterase 3b	Smpdl3b	2.17299	0.105182	0.450909
WD40 repeat-containing protein SMU1;WD40 repeat-containing protein SMU1, N-terminally processed	Smu1	0.118794	1	-0.0641257
Synaptosomal-associated protein;Synaptosomal-associated protein 23	Snap23	0.32464	1	0.0847391
Synaptosomal-associated protein 29	Snap29	0.202955	1	0.150318
Staphylococcal nuclease domain-containing protein 1	Snd1	0.0978472	1	0.0469009
U5 small nuclear ribonucleoprotein 200 kDa helicase	Snrnp200	0.451733	0.983142	-0.370295
U5 small nuclear ribonucleoprotein 40 kDa protein	Snrnp40	0.310164	1	-0.173647
U1 small nuclear ribonucleoprotein 70 kDa	Snrnp70	0.323835	1	-0.0638858
U1 small nuclear ribonucleoprotein A	Snrpa;Gm5145	0.0734823	1	0.0316495
U2 small nuclear ribonucleoprotein A	Snrpa1	0.121397	1	-0.0822905
Small nuclear ribonucleoprotein-associated protein B;Small nuclear ribonucleoprotein-associated protein N	Snrpb;Snrpn	0.143651	1	-0.0549309
U2 small nuclear ribonucleoprotein B	Snrpb2	0.335026	1	0.143935
U1 small nuclear ribonucleoprotein C	Snrpc	0.285412	1	-0.1411
Small nuclear ribonucleoprotein Sm D1	Snrpd1	0.0213517	1	0.0103124
Small nuclear ribonucleoprotein Sm D2	Snrpd2	0.573289	0.934749	-0.143551
Small nuclear ribonucleoprotein Sm D3	Snrpd3	0.894894	0.716222	-0.135109
Small nuclear ribonucleoprotein F	Snrpf	0.224249	1	-0.0932313
SNW domain-containing protein 1	Snw1	0.0578645	1	-0.03662
Sorting nexin-1	Snx1	0.0309669	1	-0.0112472
Sorting nexin-12	Snx12	0.0453047	1	-0.0302511
Sorting nexin-2	Snx2	0.269901	1	-0.121353
Sorting nexin-3	Snx3	0.131683	1	0.0453022
Sorting nexin-4	Snx4	0.07306	1	-0.0463654
Sorting nexin-5	Snx5	0.470244	0.971741	-0.321073
Sorting nexin-6;Sorting nexin-6, N-terminally processed	Snx6	0.277272	1	0.14558
Sorting nexin-7	Snx7	2.0223	0.13505	-0.640321
Sorting nexin-9	Snx9	0.356917	1	0.162238
Sterol O-acyltransferase 2	Soat2	1.15803	0.528336	0.417909
Superoxide dismutase [Cu-Zn]	Sod1	1.15446	0.527366	0.17297
Superoxide dismutase [Mn], mitochondrial	Sod2	0.195795	1	0.0734385
Protein SON	Son	0.555786	0.937606	-0.273747
Sorbitol dehydrogenase	Sord	0.223118	1	0.171459
Transcription factor Sp1	Sp1	0.421636	0.997055	-0.11285
C-Jun-amino-terminal kinase-interacting protein 4	Spag9	0.689205	0.869468	0.21732
Spermatogenesis-associated protein 5;Katanin p60 ATPase-containing subunit A-like 2	Spata5;Katnal2	1.30044	0.445664	0.562041
SPATS2-like protein	Spats2l	0.514115	0.95231	-0.216955
Signal peptidase complex subunit 2	Spcs2	0.815708	0.777023	-0.26946
Cytospin-B	Specc1	0.47626	0.966974	-0.234757
Serine protease inhibitor Kazal-type 3	Spink3	1.3045	0.447166	0.519942
Kunitz-type protease inhibitor 1	Spint1	1.10262	0.55847	0.486414
Kunitz-type protease inhibitor 2	Spint2	0.229509	1	-0.109302
Sepiapterin reductase	Spr	0.330388	1	0.268454
Small proline-rich protein 2A;Small proline-rich protein 2A3	Sprr2a;Sprr2a3	2.09959	0.115708	-0.887247
Spectrin alpha chain, non-erythrocytic 1	Sptan1	0.13721	1	-0.0451444
Spectrin beta chain, non-erythrocytic 1	Sptbn1	0.0164582	1	-0.00898027
Serine palmitoyltransferase 2	Sptlc2	0.638378	0.899436	-0.243741
Sulfide:quinone oxidoreductase, mitochondrial	Sqrdl	1.35968	0.40802	-0.666731
Neuronal proto-oncogene tyrosine-protein kinase Src	Src	0.526803	0.947961	-0.259183
Sorcin	Sri	0.183856	1	-0.0613204
Signal recognition particle 14 kDa protein;Signal recognition particle 14 kDa protein, N-terminally processed	Srp14	0.776672	0.807488	0.269884
Signal recognition particle 19 kDa protein	Srp19	0.542522	0.942092	0.172144
Signal recognition particle 54 kDa protein	Srp54;Srp54c	0.37439	1	-0.191509
Signal recognition particle subunit SRP68	Srp68	0.055982	1	0.0362348
Signal recognition particle subunit SRP72	Srp72	0.204544	1	0.0719259
Signal recognition particle 9 kDa protein	Srp9	0.0603245	1	-0.0327294
SRSF protein kinase 1	Srpk1	0.861145	0.748447	0.14218
Serine/arginine repetitive matrix protein 1	Srrm1	0.295062	1	-0.10627
Serine/arginine repetitive matrix protein 2	Srrm2	0.372656	1	-0.144615
Serrate RNA effector molecule homolog	Srrt	0.0932604	1	-0.0561882
Serine/arginine-rich splicing factor 1	Srsf1	0.64599	0.903002	-0.114243
Serine/arginine-rich splicing factor 10	Srsf10	0.0652421	1	0.0372561
	Srsf11	0.978469	0.655652	-0.305623
Serine/arginine-rich splicing factor 2	Srsf2	0.463441	0.977187	-0.1058
Serine/arginine-rich splicing factor 3	Srsf3;Gm12355	0.0132962	1	-0.00443006
Serine/arginine-rich splicing factor 5	Srsf5	0.349725	1	-0.104429
Serine/arginine-rich splicing factor 6	Srsf6	0.086682	1	-0.0345321
Serine/arginine-rich splicing factor 7	Srsf7	0.512019	0.950807	-0.131646
Sulfiredoxin-1	Srxn1	0.385051	1	0.184268
Lupus La protein homolog	Ssb	0.117309	1	-0.0480563
Single-stranded DNA-binding protein;Single-stranded DNA-binding protein, mitochondrial	Ssbp1	0.0124662	1	0.00618345
Translocon-associated protein subunit alpha	Ssr1	0.771635	0.810503	-0.282598
Translocon-associated protein subunit delta	Ssr4	0.841951	0.749511	-0.44925
FACT complex subunit SSRP1	Ssrp1	0.421862	0.998843	-0.281103
Hsc70-interacting protein	St13	0.150978	1	-0.0469466
Suppressor of tumorigenicity 14 protein homolog	St14	0.411262	1	-0.235969
CMP-N-acetylneuraminate-beta-galactosamide-alpha-2,3-sialyltransferase 4	St3gal4	0.0525929	1	-0.0309415
Signal transducing adapter molecule 2	Stam2	0.223655	1	0.112477
PCTP-like protein	Stard10	0.575715	0.937972	0.161981
Signal transducer and activator of transcription;Signal transducer and activator of transcription 1	Stat1	1.68725	0.252385	-0.723535
Signal transducer and activator of transcription 3;Signal transducer and activator of transcription	Stat3	0.159396	1	-0.133216
[truncated: 280 more rows]
